# Supplementary material for: Unlocking the Memory Component of Alzheimer’s Disease: Biological Processes and Pathways across Brain Regions
Source: Biomolecules. 2022 Feb 6;12(2):263. doi: 10.3390/biom12020263 (PMC8961579; doi:10.3390/biom12020263)
Supplement: Supplementary file 1 [file biomolecules-12-00263-s001.zip]

Archive with 5 entries (5 files):
- Supplementary File S1.xlsx
- Supplementary File S2.xlsx
- Supplementary File S3.xlsx
- Supplementary File S4.xlsx
- Supplementary File S5.xlsx
