# Supplementary material for: Unlocking the Memory Component of Alzheimer’s Disease: Biological Processes and Pathways across Brain Regions
Source: Biomolecules. 2022 Feb 6;12(2):263. doi: 10.3390/biom12020263 (PMC8961579; doi:10.3390/biom12020263)
Supplement: Supplementary file 1 [file biomolecules-12-00263-s001.zip › Supplementary File S1.xlsx]

## Sheet: Gene lists
Memory	Alzheimer	MADgs
ZDHHC17	ADAM10	ADAM10
ARHGAP32	RELN	RELN
DAGLA	IGF2R	MAP2
HP1BP3	LRP1	NTRK2
PLXNA4	MAP2	HDAC6
TTBK1	NTRK2	CUX1
STRN4	FRMD4A	MTOR
NECTIN3	DST	GRIN2B
RANBP9	AP2A2	NOS1
HIVEP2	HDAC6	PIK3CA
PSMC6	MED12L	PRKCB
NTNG2	CUX1	CSMD1
RAP1GDS1	DMXL1	EHMT1
NPAS4	ABCA2	HTT
PHF1	ZNF292	STAT3
ESCO1	PRRC2C	CREBBP
LINGO1	MTOR	ADNP
SHANK1	TNRC6A	NFKB1
FRMPD4	GRIN2B	NOTCH1
ANP32A	NOS1	SHANK3
NCSTN	WAC	EPHA4
EIF2B4	PIK3CA	PTPRC
NR2F1	PRKCB	KALRN
VPS35	TULP4	HDAC4
SRPK2	DSCAML1	ITPR1
CHRM1	CSMD1	DMD
GIT1	EHMT1	DNMT1
RAPGEF4	AGPS	EP300
KALRN	KHSRP	APC
PPP5C	CACNA1G	PPP1R10
RBBP4	HERC2	CHD1
NUFIP2	ANK1	JAG1
GABRA2	HTT	EZH2
CPEB1	STAT3	ANK3
SLC20A2	CREBBP	MAP1A
SLC17A7	ADNP	MAP1B
HOMER1	NFKB1	KMT2A
PTPN4	NOTCH1	MYH9
UBE2K	SHANK3	NFKB2
CHD1	EPHA4	SHANK1
SIM1	PTPRC	RET
AKAP13	SPTBN1	SCN1A
PTPRZ1	KALRN	TSC1
STX1A	ROCK2	CACNA1C
EIF2S2	SRRM2	ZNF236
GABRA5	WNK1	CTNNB1
FGF14	OGT	VCP
PRKCG	HDAC4	PLXNA4
LRRC4	NCKAP1	PIK3CD
JPH3	PAXIP1	LRP2
TRAM1	SPEN	XPR1
CDK13	FLNA	RANBP9
PRKG1	ITPR1	RYR2
CAMTA1	L1CAM	DLL1
NFIA	SBNO1	NCAM1
NCOR1	ROCK1	STAT1
SYN1	TSC2	PRMT5
DLG4	NRXN3	AHR
PICALM	COL3A1	GLI3
TOMM40	CTNND2	RASGRF1
SLC29A1	DMD	UBP1
CHD2	DNMT1	GRIN2A
DPYSL2	EP300	ABL1
CPE	BPTF	ANKS1B
DGCR8	FLT4	PTPN11
MAGI2	SETD2	EPHB2
SPAST	APC	HDAC2
REL	UBR5	ESCO1
TIAM1	PPP1R10	ARHGEF7
ANK3	ITSN1	PRKCD
STIP1	NAA25	VAV1
CCNA2	TET1	ATF7IP
TJP1	USP9X	SLC6A1
SORT1	NAV3	ATN1
GRIA2	ARHGEF2	GABBR1
NFIB	NPEPPS	DPYSL5
GDI1	SYCP2	PLK2
SLC12A5	CHD1	HCN1
GRIA1	COL11A1	SLC17A7
LGI1	CSE1L	SORT1
COPS5	VCAN	STIP1
GRIN1	DOCK3	SYK
TLE1	JAG1	KDR
IDS	EIF4G2	TCF4
FYN	EZH2	PDE4D
HTT	FASN	UBE3A
NFIX	AAK1	PIK3R1
RACK1	KIF1B	PAX6
RYR2	MAPK8IP3	HDAC9
MAP2	UBR4	ASTN2
KCNQ2	BRD4	DOCK2
REST	MACF1	DYRK1A
ITPR1	AGO1	TTBK1
ATXN1	ANK3	CFLAR
OGA	HDLBP	PIK3CB
DYRK1A	ACACA	NFIA
MAOB	JAG2	NR4A2
PSAP	KIF11	CLOCK
NR4A2	LAMC1	LNPEP
DRD1	MAP1A	PHF1
CDK5R1	MAP1B	DLG4
BTG3	KMT2A	RELA
GRM5	MYH9	NCSTN
PDE4A	NFKB2	SPAST
GRIN2A	NUP98	FUS
CDKL5	SHANK1	MAOA
BMPR1A	ARID4B	COPS5
PDE4D	CASZ1	TLE1
NTF3	PSMD2	ESR1
SCN2A	PTCH1	HOMER1
RELN	RASA1	GRIA2
LNPEP	RB1	DAB1
GLUL	RBBP6	ERBB4
PPARD	RET	ASIC2
AKT3	RREB1	PPP1CB
HDAC8	SCN1A	CYBB
RPS6KB1	TNS3	MAOB
GRIN2B	SOS1	NFIX
SCN8A	STXBP1	PICALM
CACNA1C	TLE3	AHSA1
OFD1	TSC1	NUFIP2
NTN1	UBTF	GRM5
SERPING1	CACNA1C	GRIA1
IRAK1	ZNF236	NFIB
OPN1LW	MAP3K12	CAMK2A
TARDBP	WDR26	RACK1
RPS6KA3	HOOK3	ACHE
ADAM10	PPFIA1	MAPK8
SNAP25	SPAG9	GABPA
XPR1	ZMYM3	MYC
ARHGEF7	SLIT2	LRRC4
HDAC4	KDM4A	FMN2
SYP	MED12	DAPK1
PRKCD	NUP153	SLC6A3
PTPA	CTNNB1	KCNMA1
NTRK2	FERMT2	PPARGC1A
PIK3R1	VCP	TP63
HDAC2	PLXNA4	FOXO1
BRS3	OSBPL6	DBN1
CSF1	PIK3CD	MAPK1
DAPK1	LRP2	SRPK2
FUS	MARK2	PDZD2
RARA	XPR1	NTN1
VCP	RANBP9	CREB1
PSEN1	RYR2	PSIP1
HDAC6	DLG3	NRG1
CUX1	DLL1	PTPN4
NRG1	NCAM1	SMAD2
CLOCK	STAT1	TBX21
CREB1	PRMT5	CSF1
EHMT1	CTNND1	GABRA2
TNFSF13B	AHR	PTGS2
SMAD2	NFASC	GLUL
ERBB4	GLI3	MMP14
PRKCB	ZNF608	PPARD
SLC6A3	RASGRF1	TNFRSF1A
PPARGC1A	UBP1	ARNTL
CYBB	CUL4A	BHLHE40
PAX6	PTPRA	FOXP3
EIF4E	GRIN2A	LINGO1
PTK2B	GRK2	FYN
STAT5A	GPHN	DPYSL2
ACHE	DNM2	CPE
STAT5B	GRAMD4	TOMM40
HDAC9	ABL1	RAPGEF4
PTPRC	EPC2	SYN1
BECN1	HNRNPK	REST
GSK3B	ANKS1B	EDNRA
CREBBP	PTPN11	RAB11A
EDNRA	EPHB2	STIM2
MAP2K7	HDAC2	CHRM1
PDGFRB	SP1	PTPA
KMT2A	CLK2	TERT
AHR	PPP2R5E	ERN1
ATN1	PSMD3	GPM6A
TNFRSF1A	ZNF423	ANP32A
NOS1	BTK	SOCS6
DNMT1	ESCO1	AR
STAT1	EEF2	FOXO3
MAPK8	NFATC2	IRAK1
NFKB1	KIF5A	BCR
AHSA1	ARHGEF7	SNAP25
CRK	PRPF19	UBE2K
NR3C1	PRKCD	ACTB
GABPA	SOX5	TARDBP
EZH2	ZNF217	EOMES
EPHB2	NAV2	HP1BP3
TERT	CTCF	PLCB1
APC	APC2	AMD1
TP63	ITPKB	ITGB1
MTOR	CAD	SPI1
MAPK1	SNAP91	PDE4A
HIF1A	VAV1	NAMPT
ACTB	CYLD	STX1A
ESR1	EBF3	SEMA3A
PIK3CB	ATF7IP	HIF1A
STAT3	SLC6A1	ATG5
PIK3CD	GGA1	STMN2
PTGS2	SFPQ	GRIN1
AKT1	ATN1	AKT1
CTNNB1	NCL	SRF
PIK3CA	RCOR1	OPN1LW
NRXN2	MDM4	ATXN1
ANP32A	PPP4R3A	PSEN1
CHD3	GABBR1	RPS6KB1
CHRM1	IREB2	INPP5D
GIT1	DPYSL5	PRKACA
DPYSL5	ZBTB4	CORO1A
RBBP4	MAPKAP1	NR3C1
SLC17A7	PLK2	NECTIN2
CHD1	IPO9	VPS35
ELOVL6	HCN1	IGF1R
GABRA5	SLC17A7	OGA
FGF14	PPP3CA	SERPING1
MAGI2	PRKCE	MCL1
REL	SORT1	BCL6
GRIA2	STIP1	CRK
LGI1	EIF4A1	RTN4R
BTG3	SYK	GSK3B
PDE4A	PDE10A	DRD1
NTF3	PRKAR1A	POU5F1
KCNMA1	WDR48	EIF2S2
LNPEP	THBS1	ANGPT1
GRIN2B	TP53BP1	CD86
NTN1	FGFR1	BRS3
TARDBP	KCNH4	IRF8
SYP	SOX6	BMI1
NTRK2	ATP7A	EIF4E
FUS	LRP8	GRB2
PSEN1	FLT1	BECN1
IL7	MAPK8IP1	PTK2B
CREB1	HECW1	NTF3
SLC6A3	KDR	IL7
ACHE	BRSK1	TRAM1
GSK3B	TPX2	CD47
JAG1	TCF4	CD81
IGF1R	PDE4D	SYP
MAPK8	UBE3A	CDK5R1
AHSA1	TRAF2	GNAI1
CRK	LMTK2	FGF14
EPHB2	IL6ST	CD19
MTOR	ZNF629	C3
MAPK1	PIK3R1	PDGFRB
ACTB	KCNB1	SLC29A1
STAT3	SNX27	PAFAH1B1
CTNNB1	SEMA6A	PRKG1
EIF2B4	GRIA3	MED1
SLC20A2	TAOK2	NECTIN3
SIM1	PPP1R9B	LGI1
FGF14	PAX6	AKT3
PRKCG	HDAC9	FOXP2
JPH3	CLCN3	EIF2B4
CAMTA1	WEE1	CPEB1
TOMM40	CELF1	SIM1
SPAST	ASTN2	MAGI2
KCNQ2	XPO5	TIAM1
ATXN1	MAP3K7	SLC12A5
PSAP	CIT	CDKL5
BMPR1A	SYVN1	ENG
SCN2A	GSK3A	IKZF1
SCN8A	HECW2	KIT
XPR1	DOCK2	STRBP
VCP	DYRK1A	BCL2L1
PSEN1	TTBK1	CENPB
PDGFRB	CFLAR	DICER1
ATN1	CELF2
DNMT1	PIK3CB
PIK3CA	MLLT3
NECTIN3	NRXN1
GABBR1	SCFD1
GRIA2	PTBP1
GRIN2B	SNW1
NAMPT	IRF6
CREB1	NFIA
PTK2B	NR4A2
ACHE	SAMD4A
GABPA	CLOCK
ESR1	FNIP1
PIK3CB	LNPEP
STAT3	BRD2
PIK3CD	MAPKAPK2
AKT1	PHF1
PIK3CA	SOS2
STAT3	DLG4
CHRM1	HSPA4
GIT1	FBXW7
CPEB1	RELA
SLC17A7	HGF
CHD1	CSNK1G3
GABRA5	ATP5F1A
CACNA1D	NCSTN
MAGI2	NAP1L1
REL	LMNA
NCOA1	SPAST
LNPEP	FUS
SYP	MAOA
PSEN1	CSNK1E
CREB1	LCK
SLC6A3	SNRNP70
ACHE	COPS5
ABL1	HSP90AB1
GSK3B	TLE1
NOS1	NRF1
STAT3	ESR1
CHRM1	HOMER1
GIT1	YAP1
SLC17A7	DNM1
CHD1	GRIA2
GABRA5	DAB1
MAGI2	ATRNL1
REL	CCNC
LNPEP	NCOA6
SYP	ERBB4
PSEN1	ASIC2
SLC6A3	PPP1CB
ACHE	HNRNPA1
STAT3	TGFB2
DENND4A	PABPC4
PDS5B	PDE8B
ERBIN	CYBB
DAB1	TOPORS
PRKG1	PPME1
RAB11A	MAOB
TOMM40	NFIX
NECTIN2	WAS
MYH9	CHM
GLI3	ADCY2
SLC17A7	PICALM
CRTC2	AHSA1
STIM2	ACTR2
SCN1A	ABCD1
PSEN1	FAF1
CAMTA1	SERPINC1
ARHGAP32	NR2C2
PLXNA4	NUFIP2
TTBK1	ETS2
RAP1GDS1	DPYSL3
EIF2B4	LYN
PPP5C	ATXN7L1
SLC20A2	UBQLN1
HOMER1	PTBP2
SIM1	ADD3
FGF14	TTBK2
PRKCG	GRM5
JPH3	GRIA1
PRKG1	HSPA8
CAMTA1	HMGCR
DLG4	NFIB
TOMM40	CCT2
SLC29A1	RXRA
DPYSL2	MYO16
SPAST	RABEP1
TIAM1	SLC4A8
SORT1	MAT2A
GRIA1	CAMK2A
LGI1	TOMM70
COPS5	RACK1
FYN	EIF4A2
RACK1	RBL2
MAP2	SLC9A6
KCNQ2	ACHE
ITPR1	MAPK8
ATXN1	HSPH1
OGA	NPM1
DYRK1A	AGAP2
MAOB	NFATC3
PSAP	GABPA
CDK5R1	BCAR1
BTG3	SOCS7
GRM5	HECTD2
CDKL5	MYC
BMPR1A	LRRC4
NTF3	SLTM
SCN2A	PHF6
RELN	MARK4
GLUL	F9
PPARD	FMN2
SCN8A	ACE2
GRIN2B	DAPK1
NTN1	NACC1
IRAK1	NFE2L1
TARDBP	SLC6A3
XPR1	WASF1
HDAC4	HNRNPA2B1
SYP	KCNMA1
PRKCD	PPARGC1A
HDAC2	TSHZ1
BRS3	OGDH
DAPK1	TP63
VCP	FOXO1
PSEN1	DDX39B
CLOCK	KLF4
CREB1	MAP2K4
EHMT1	DBN1
PRKCB	MEF2D
PPARGC1A	ADRM1
CYBB	MAPK1
PTK2B	SRPK2
ACHE	TP73
BECN1	PDZD2
GSK3B	NTN1
EDNRA	TRIM27
MAP2K7	OLFM1
PDGFRB	CREB1
KMT2A	PSIP1
AHR	KDM1A
ATN1	NRG1
DNMT1	PTPN4
STAT1	P4HB
MAPK8	SMAD2
AHSA1	SART3
CRK	WT1
NR3C1	RAPGEF6
GABPA	TBX21
EZH2	CSF1
EPHB2	RAD23B
TERT	CAMK1D
APC	GABRA2
MAPK1	PTGS2
ACTB	SET
ESR1	CBFA2T2
PIK3CB	CSNK1D
STAT3	QRICH1
PIK3CD	GLUL
PTGS2	SLC8A1
AKT1	SUGP1
CTNNB1	PLCG2
PIK3CA	TCF7L2
NRXN2	PLAG1
GNAI1	ADAM17
ANP32A	TCP1
CHD3	MMP14
CHRM1	ELAVL2
DPYSL5	PPARD
RBBP4	TNFRSF1A
ELOVL6	MSI2
GABRA5	LEPR
FGF14	CLUH
DLG4	ST18
GRIA2	PPP1R37
LGI1	ARNTL
SIN3A	BHLHE40
ATF7IP	BAP1
BTG3	AHCYL1
PDE4A	FOXP3
NTF3	KHDRBS1
KCNMA1	MFN2
LNPEP	LINGO1
GRIN2B	USP10
NTN1	SLC2A1
TARDBP	SH3GLB1
NTRK2	FYN
FUS	RELB
PSEN1	ARRB1
IL7	NRIP1
CREB1	DLG1
ACHE	YY1
GSK3B	DPYSL2
JAG1	MSI1
IGF1R	STK11
MAPK8	TBX2
AHSA1	TRA2B
CRK	NPTN
GABPA	GRHL3
EPHB2	SP4
MTOR	HSPD1
MAPK1	USF2
ACTB	CHRM3
STAT3	TERF2
CTNNB1	CPE
GNAI1	TLN2
RNASEH1	TOMM40
GSN	RAPGEF4
MAPT	SYN1
RRM2B	CDK1
PRNP	IKBKB
MYBPC1	REST
SLAMF1	CRMP1
FAT4	CDH2
TYROBP	EDNRA
LRRC37B	ATP6V1B2
SHANK3	RAB11A
PRPF40A	WDR45
BDNF-AS	CSNK1G2
BDNF	ATF2
MAGI2	KCNN2
SHANK3	UCHL1
FUT10	STIM2
XPR1	CHRM1
ACSBG1	PTPA
AFF1	TERT
AHI1	IRS2
APIP	ERN1
APOBEC4	TMEM201
ARHGAP27	GTF2H1
ARID3A	GPM6A
ARID5B	ANP32A
ARMC3	NR5A1
ASTN2	UVRAG
ATG5	PPP2CA
ATP6V1G2	SLC1A3
BACH2	SH3PXD2A
BANK1	BCL3
BAT1	SOCS6
BC034612	NMNAT2
BIN1	AR
BLK	SLC40A1
BRD7P2	LHX2
C1QTNF6	FOXO3
C2	SMAD1
CCDC42	PGD
CD44	IRAK1
CD80	E2F1
CD86	LOX
CDSN	STX1B
CFH	ATP6V0D1
CLASP2	BCR
CLEC16A	EIF5
CLNK	GOLGA2
CNTN6	GPRASP2
COL25A1	WNT5A
COPS8	TGFB3
COX7BP1	PAK3
CPSF3L	CSNK2A1
CREBL2	MEF2A
CSK	SNAP25
CSNK2B	OPA1
CTNNA3	ANTXR1
CYCS	UBE2K
DARS	PPP1CA
DDA1	SYNPO
DDO	ACTB
DDR1	CYP46A1
DDX6	TARDBP
DGKQ	PTGES3
DHFRP2	SLC30A1
DNASE1	SKIL
DPCR1	CREB3L1
DRAM1	PPP2R2B
DSTYK	EOMES
EDEM3	CTBP1
EHF	HP1BP3
ELF1	AMIGO1
ELP3	CNP
ENG	CS
ETS1	PPP2R1A
FAM132A, UBE2J2	PLCB1
FAM86B3P	GAB2
FASLG	IGBP1
FBXL2	SRSF1
FCGR2A	FZD5
FLJ10661	SEL1L
FLJ16124	AMD1
FOXP1	SND1
FXYD5	ITGB1
GALC	SPI1
GATA3	PDE4A
GHR	PHF13
GPM6A	MID1
GPR19	SLC30A10
GPR78	NAMPT
GRB2	EEF1A1
GTF2IRD1	PLK1
HCG18	STX1A
HCG22	SEMA3A
HCG26	HNRNPC
HCG27	HIF1A
HCG2P6	RUNX1T1
HCG4P7	ATG5
HCG9	NDFIP1
HCP5	STMN2
HCP5P12	ATP5F1B
HCP5P14	GDF11
HIP1	NXF1
HLA-C	GRIN1
HLA-E	PITX2
HLA-F	PCNA
HLA-G	DUSP6
HLA-S	SQLE
HLA-X	AKT1
HMGXB4	RPS6
ICA1	RAN
IER3	WASF2
IFIH1	FOSB
IFITM4P	SRF
IFNGR1	OPN1LW
IFT80	LRRTM3
IKBKE	ATXN1
IKZF1	SEMA4D
IKZF2	BRD3
IL12RB2	COL12A1
IL18RAP	PSEN1
IL1R2	RFC1
IL22RA2	GLI2
IL2RA	RPS6KB1
IL6R	XAB2
ILF3	VDAC1
IRF5	RAB10
IRF7	ODF1
IRF8	INPP5D
JAK2	RNF165
JAZF1	TFDP1
KCNJ3	G6PD
KDM4B	RPL15
KIAA1542	PRKACA
KIT	OTUB1
KLF12	SNPH
KSR1	MAGEE1
LAT2	EIF2S1
LBH	NR0B1
LEF1	CORO1A
LINC00271	CLSTN3
LRRC16A	RPS3A
LTA	MET
LYST	GNA12
MCCD1	SCD
MCF2L2	FZD4
MDC1	NR3C1
MED1	NUCKS1
MFHAS1	RAB7A
MGAT5	NECTIN2
MHCclassIII	VPS35
MICA	SH2B1
MICB	HSPA9
MICD	APBB1
MICE	IGF1R
MIR548AN	TUBA1B
MLF1IP	SLC32A1
MOG	MAP2K2
MSH5	RAC2
MSRA	ADAMTS2
MUC21	OGA
NAALADL2	UBE2D2
NCF2	UBE2I
NCR3	WNT3A
NFKBIL1	BNC1
NOTCH2	SFRP1
NSMCE2	MAK16
NTNG2	ERG
OR2H5P	EIF2S3
OR4A15	SERPING1
OVOL1	MCL1
PAPPAS	SRSF3
PCNXL3	CACUL1
PHRF1	PPIG
PHTF2	IGFBP5
PLCL1	GLS
PLD2	MAGT1
POU5F1	EFNA5
PPIAP9	BCL6
PPP1R10	ECE1
PRDM1	CRK
PRSS54	RTN4R
PSORS1C1	CLPTM1
PSORS1C2	ATG4B
PSORS1C3	BMP4
PTPN22	PARD3
PTTG1	GSK3B
PXK	DRD1
RABGAP1L	CNTFR
RAD51B	SETX
RASGRP3	ALDH1A1
RASSF2	HHIP
RGS1	XK
RNASEH2C	POU5F1
RNF114	EIF2S2
RNU6	RBFOX1
RPL15P4	RAB6A
RPL23AP1	ANGPT1
RPL7AP59	BRSK2
RPS26P53	HMGB2
RSPH3	RPL13
SBK1	NUP62
SBNO2	HMBS
SEC61G	CD86
SEZ6L2	BRS3
SFTA2	MAF1
SHROOM3	IRF8
SKAP2	GATA1
SLC12A1	CLCF1
SLC15A4	FGF9
SLC17A4	YBX1
SLC22A12	RAB3A
SLC29A3	SGMS1
SLC44A4	VPS4A
SMYD3	CALM1
SNRPC	MAZ
SOCS6	MRC1
SPATA8	BMI1
SPRED2	UGCG
SRCAP	EIF4E
ST8SIA4	PURA
STMN2	YWHAZ
TAOK3	GRB2
TET3	UBE2Z
TMC2	FGF10
TNFAIP3	BECN1
TNFSF4	ELK1
TNIP1	HSD17B10
TNKS	TLE5
TNPO3	SPHKAP
TNXB	PTK2B
TP63	PAFAH1B2
TRAF3	ZIC1
TRAPPC11	DCAF7
TRIM26	NTF3
TRIM31	CBX5
TRIM40	RPSA
TYK2	PLP1
UBD	MDH1
UBE2L3	CALM3
UBP1	DSG1
UHRF1BP1	IL7
UQCRHP1	TRAM1
VARS2	CALM2
WASF5P	CACYBP
WDFY4	CD47
WWTR1	CD81
ZFP90	XIAP
ZFP901	NTN4
ZNF184	SYP
ZNRD1AS	DIAPH1
C13orf31	MEOX2
C17orf37	CDK5R1
C10orf67	SREK1
CXorf21	HK1
C1orf146	PSMB2
C11orf74	ZNF628
ZNF717	NR4A3
PSD3	GNAI1
RPL7AP56	SRSF6
ROBO2	IGFBP3
PSD3	PMP22
TTN, CCDC141	FGF14
AEBP2	ELAVL4
DMD	TERF1
RPL23AP28	USP14
UBQLN4P2	CD19
RPL18P1	C3
OR51A1P	PDGFRB
PAX3	NR1H3
ATP5G2P2	PSD
OR52Z1	POU2F1
BLZF1	SLC29A1
ATP5A1P2	ADAM10
NR4A2	RELN
C10orf112	IGF2R
CD83	LRP1
RPL6P17	DNMT1
GPC6	AP2A2
MRPS36P3	ZNF521
ZHX2	ANK1
TTN	ANK3
CCDC54	JAG2
BBX	KIF11
ELOVL6	FRMD4A
GPC6	TET1
PCDH11X	AGPS
PPP1R2P9	FERMT2
IMPDH1P4	VCP
PTMAP5	XPR1
SLITRK1	PTPRA
ARIH2P1	DNM2
DSC3	PAFAH1B1
PDE5A	APC2
MAD2L1	EBF3
BBX	PIK3R1
CCDC54	DYRK1A
RPL38P2	TTBK1
SNAR-H	NRXN1
NBAS	PHF1
FAM84A	ATP5F1A
NCRNA00245	NCSTN
C10orf11	LMNA
TERF1P3	PRKG1
ASCC3	MAOA
C9orf135	ESR1
MCTP2	ERBB4
RPS23P2	MAOB
MAMDC2	PICALM
RNU2-3P	UBQLN1
FASTKD2	HMGCR
MIR3130-1	ACHE
MIR3130-2	HECTD2
TOMM40	MARK4
APOE	DAPK1
PVRL2	PPARGC1A
DGKB	NRG1
ETV1	SET
CHD6	SLC8A1
EMILIN3	PLCG2
KLHL1	LEPR
DACH1	ST18
AJAP1	NISCH
C1orf174	MFN2
ODZ4	DPYSL2
APOC1	TOMM40
LRRTM4	CDK1
C2orf3	SH3PXD2A
MTRR	MEF2A
SEMA5A	SNAP25
PVRL2	CYP46A1
ODZ4	TARDBP
NARS2	GAB2
PCDH20	LRRTM3
CHD6	ATXN1
EMILIN3	PSEN1
TDRD3	INPP5D
TMEPAI	EIF2S1
ZBP1	RPS3A
SPOCK3	NECTIN2
ANXA10	VPS35
VPS26B	APBB1
B3GAT1	IGF1R
AXUD1	UBE2I
TTC21A	IPMK
LOC89944	GLS
NCAPD3	ECE1
HS3ST4	GSK3B
C16orf82	DRD1
BHLHB5	CXorf56
CYP7B1	CALM1
AXUD1	GRB2
TMEM56	PTK2B
RWDD3	RPSA
APOC1	CALM3
LBXCOR1	ADAM10
MAP2K5	IGF2R
RIN2	RELN
NAT5	ABCA2
PTGER3	HTT
ZRANB2	EHMT1
SLC27A2	AGPS
ATP8B4	CTNNB1
ZNF236	ATP5F1A
AJAP1	NCSTN
SLC39A14	ESR1
PPP3CC	MAOB
MBP	PICALM
TBC1D1	UBQLN1
C1orf174	ACHE
AJAP1	DAPK1
GFRA2	PLCG2
DOK2	DPYSL2
APOC1	TOMM40
HS3ST4	ATP6V0D1
ISL1	CYP46A1
CECR1	PSEN1
PRR16	INPP5D
PARP8	EIF2S1
FTMT	NECTIN2
CECR5	APBB1
C16orf82	IGF1R
FHL5	GSK3B
TFF3	XK
TTC40	CALM1
HIVEP3	CDK5R1
CSMD1	IGFBP3
TMEM163	ATF7IP
TSHZ2	COL3A1
DSEL	ADAM10
NFKBIZ	CHD1
PPP1R32	EIF4G2
FAM19A1	EZH2
HCN1	FLT4
DSEL	PIK3CA
CNTN5	PSMD2
PDGFRL	WNK1
DPPA2	KALRN
ATXN8OS	PIK3CD
GLI3	VCP
LOC105370683	CUL4A
C8orf89	SP1
LINC00898	SOX5
LOC105375745	NCL
CSGALNACT1	SORT1
MYH9	PRKAR1A
DPYD	PIK3CB
PRSS35	SAMD4A
PLEKHG4B	HSPA4
BCL11A	RELA
EPHA4	SPAST
KIF15	DAB1
RSBN1L	PICALM
NEO1	RACK1
KIF15	ACHE
TBC1D30	NPM1
TMPRSS3	NRG1
ARNTL	RAD23B
ANGPT1	PTGS2
NDUFS4	SLC2A1
CDH13	TBX2
PTPRD	NMNAT2
KCNIP1	PHF13
SORBS2	RUNX1T1
CACNA1C	PSEN1
PTPRD	MET
MS4A5	NR3C1
AC017081.2	SYP
CACNA1C	ADAM10
CTD-2532K18.1	IGF2R
AC017081.2	RELN
DCC	ITPR1
NDUFS4	DOCK3
DET1	NOTCH1
STRBP	PIK3CA
RPL18P1	CREBBP
CRB2	GRIN2B
RNU6-297P	PKD1
FASTKD2	MED1
H2ACP1	PRKCB
GRIN2A	EHMT1
MAPK3	NRXN3
TPST2	CTNNB1
EML6	PIK3CD
LINC01122	NCAM1
SYNGAP1-AS1	GRIN2A
SYNGAP1	ESCO1
LINC01392	LRP8
LINC02698	PIK3CB
CORO1A	NFIA
BTBD3	DLG4
CNBD1	ATP5F1A
PLXDC1	NCSTN
ELN	ESR1
CNBD1	ERBB4
TOMM40	MAOB
COX10-AS1	NFIX
DLGAP2	PICALM
HDAC2-AS2	UBQLN1
GC	NFIB
APOE	ACHE
STK31	MAPK8
VSTM2A	OGDH
NEDD9	CREB1
RNA5SP487	PTGS2
PSME2P2	PLCG2
LPP	DPYSL2
RN7SKP294	TOMM40
ZFAT	CRMP1
LINC01445	TERT
TRIQK	MEF2A
LINC01508	ACTB
RSPO4	CYP46A1
KAZN	PTGES3
PCNPP2	AKT1
S1PR3	PSEN1
HSD17B3	INPP5D
EIF4BP3	G6PD
NEB	EIF2S1
C7orf66	RAB7A
FOXK2	NECTIN2
SORCS2	MAP3K8
CLSTN2	APBB1
SLC6A15	IGF1R
TSPAN19	UBE2I
SYCP1	GSK3B
LINC01147	CALM1
TSHB	HPRT1
ETF1	PTK2B
CTNNBL1	MEOX2
BMP8A	CDK5R1
ANO4	ADAM10
SLC5A8	IGF2R
LINC01956	RELN
PRKD1	ATP5F1A
NOC2L	NCSTN
BORCS5	ESR1
KCNIP1-AS1	MAOB
KCNIP1	PICALM
RNU7-133P	ACHE
KDM4C	PLCG2
LINC01108	DPYSL2
ENPP7P11	TOMM40
SNRPCP13	CYP46A1
CCDC149	PSEN1
LINC00856	INPP5D
GNAI2P2	EIF2S1
AACSP1	NECTIN2
ZNF354B	IGF1R
KIF15	GSK3B
EPHA4	CALM1
RSBN1L	SNAP25
TMPRSS3	ETS2
HMGB1P46	ATF7IP
TBC1D30	AKT1
ANGPT1	ESR1
MIR4432HG	LRP1
NEO1	PTPRA
PLEKHG4B	SOX5
DPYD	ACHE
ARNTL	ADAM17
ME1	PSEN1
DPYD-AS1	BMP4
PRSS35	RPSA
BANK1	PSEN1
TMEM163	NECTIN3
PDGFRL	LGI1
CFAP46	AKT3
NKX6-2	FOXP2
NFKBIZ	EIF2B4
MIR4488	CPEB1
PPP1R32	SIM1
TSHZ2	MAGI2
DPPA2	TIAM1
RNU6-1236P	SLC12A5
CNTN5	CDKL5
CSMD1	ENG
PSMC1P1	IKZF1
TAFA1	KIT
DSEL	STRBP
HIVEP3	BCL2L1
RPS7P8	CENPB
FHL5	DICER1
TFF2
TFF3
LINC02534
PKN2-AS1
ZNF804B
PAFAH1B2P2
CAPN12
LINC00334
ARHGAP24
ERBIN
ZNF804B
ZNF16
IFITM10
RNA5SP112
ANAPC4
ZNF250
ZNF16
COMMD5
ZNF7
HBE1
HBG2
Y_RNA
FSIP1
SOX8
SSTR5-AS1
PA2G4P2
DAB1
LRRTM4
KCNE4
LINC01060
GALNT17
FZD9
GOLM1
PRKG1
HBE1
HBG2
BEST3
TXNRD1
CHST11
LINC02331
RAB11A
DENND4A
SNTB2
PA2G4P2
PAFAH1B2P2
APOE
C20orf96
PAFAH1B2P2
PDS5B
APOE
C20orf96
BAIAP2
MYBPC1
CHPT1
SLAMF1
PTPRD-AS2
PHBP14
GFRA2
MIR124-2HG
GLB1L2
RIN2
RNU6-1296P
PMEPA1
AJAP1
LINC02607
LINC01720
LRRTM4
VPS26B
CCND3P2
ARL2BPP1
CSRNP1
RAC1P8
NECTIN2
CSRNP1
MTND6P2
MIR4458HG
RAC1P8
NECTIN2
ADA2
AJAP1
TBC1D1
DGKB
KLHL1
RNU6-1
CHD6
PTGER3
SLC39A14
ATP8B4
APOC1
APOC1P1
GLI3
MYH9
C8orf89
PRXL2AP2
ATXN8OS
LINC00677
TNFAIP2
LINC00898
CSGALNACT1
H2ACP1
GRIN2A
MAPK3
CORO1A
TPST2
EML6
LINC01122
SYNGAP1-AS1
SYNGAP1
LINC01392
LINC02698
FASTKD2
LINC01818
FSTL5
DTNB,
FRZB
DNAH12
SLC9A9
GALNTL6
PDZD2
PGAM1P1
LINC02101
ELOVL7
FAM184A
MCM9
FAM181B
MIR4300HG
LINC02347
NDUFA5P6
TUNAR
SH3GL3
NFATC1
IGSF5
ZDBF2
ACER2P1
RN7SKP222
SORBS2
KCNIP1
MIR4634
B3GALT5
PTPRD
MS4A5
MS4A19P
CACNA1C
CDH13
DCC
CHST8
RNU6-793P
CDKN3
LINC01661
ANKS1B
GPR137B
DRD2
ADGRL3
CLDN1
IL1A
ITSN2
CKAP2L
STRBP
CRB2
RPL18P1
RNU6-297P
APOE
BDNF
APP
SLC6A4
MAPT
COMT
PSEN1
DRD2
WWC1
HTR2A
MTHFR
CREB1
ACE
SLC6A3
EIF2AK2
SCN2A
IL2
CLU
GHRL
HBA1
NRG1
GRIN2B
PRKCA
DRD3
CREBBP
CR1
CHRNA4
DTNBP1
GPX1
PICALM
BIN1
CHRNA5
STAT5B
TOMM40
CHAT
RBBP4
GPX4
GRIN3A
CHRFAM7A
CTNNBL1
CAMTA1
AKAP6
CLSTN2
MIR2113
ABCA7
ABCB1
ABCC8
ACE
ACHE
ACKR3
ADA
ADCY1
ADCY8
ADD1
ADGRF1
ADNP
ADORA2A
ADRA1A
ADRA2A
ADRA2B
ADRB2
AFF2
AGER
AICDA
AKAP6
AKT1
ALOX12
AMD1
AMFR
AMY1A
ANK3
ANKK1
APOBEC3G
APOC1
APOE
APP
AQP4
AR
ARC
ARHGEF15
ARL6IP5
ARMCX5-GPRASP2
ARVCF
ASIC1
ASIC2
ATAD1
ATP2C2
ATXN1
ATXN1L
AUTS2
AVPR1A
B2M
B4GALT2
BACE1
BACH2
BAIAP2
BANK1
BBC3
BCL2
BCL2L1
BCL2L11
BCL6
BCR
BDNF
BDNF-AS
BHLHB9
BHLHE40
BIN1
BMI1
BMP6
BMP7
BRAF
BRINP1
BSG
BTBD9
C3
C4A
C9orf72
CACNA1C
CACNG2
CADPS2
CALB1
CAMK1
CAMK2A
CAMK4
CAMKK2
CAMTA1
CAPN1
CASK
CASP3
CBL
CCK
CCL11
CCL17
CCL18
CCL20
CCL21
CCL22
CCL27
CCL28
CCL3
CCL4
CCL5
CCNB1
CCND2
CCNT1
CCR4
CCR5
CCR6
CCR7
CCR8
CD160
CD19
CD2
CD200R1
CD22
CD226
CD244
CD247
CD27
CD274
CD28
CD300A
CD300C
CD38
CD4
CD40
CD40LG
CD46
CD47
CD5
CD80
CD81
CD8A
CD8B
CDH13
CDK5
CDK5R1
CDK9
CDKN1A
CDNF
CDYL
CEBPB
CENPA
CENPB
CENPC
CETP
CFLAR
CHAT
CHI3L1
CHIT1
CHRFAM7A
CHRNA3
CHRNA4
CHRNA5
CHRNA7
CHRNB2
CHRNB4
CIC
CLEC2B
CLN3
CLSTN2
CLU
CMIP
CNR1
CNTF
COMT
CORO1A
CPEB1
CPEB3
CPLX2
CPNE3
CR1
CR2
CRBN
CREB1
CREBBP
CREM
CRH
CRHBP
CRHR1
CRP
CRTC1
CRYBB2
CSMD1
CTLA4
CTNNB1
CTNNBL1
CTNS
CTSB
CUX2
CX3CL1
CX3CR1
CXCL10
CXCL11
CXCR3
CXCR4
CXCR5
CXCR6
CYFIP1
CYRIB
DAO
DAOA
DBH
DBN1
DCDC2
DCLK1
DCX
DDIT4
DGKA
DGKZ
DICER1
DISC1
DKK1
DLL1
DMD
DNAAF4
DNAH11
DNAJC15
DNMT1
DNMT3A
DOCK2
DOCK8
DOP1B
DRD1
DRD2
DRD3
DRD4
DTNBP1
DYRK1A
EEF2K
EFNB3
EGFR
EGR2
EHMT2
EID1
EIF2AK1
EIF2AK2
EIF2AK4
EIF4EBP2
ENO2
EOMES
EP300
EPHB2
ERAP1
ERAP2
ERBB3
ERBB4
ERN1
ESR1
EWSR1
EZH2
F11R
F2
F2R
F8
FAS
FASLG
FASTKD2
FCER2
FCGR2A
FCGR2B
FCGR3A
FCRL2
FCRL4
FCRL5
FEN1
FGF13
FGF2
FGL2
FKBP5
FKBP8
FLT3LG
FMN2
FMR1
FNDC5
FOLH1
FOS
FOXO1
FOXO3
FOXO6
FOXP2
FOXP3
FTCD
FTO
FUS
FYN
FZD9
GAD1
GAD2
GAL
GALR2
GALR3
GATA3
GATM
GBA
GCG
GDNF
GH1
GHRL
GHSR
GIP
GM2A
GNLY
GPI
GPR61
GPX1
GPX4
GRIA1
GRIN1
GRIN2A
GRIN2B
GRIN2C
GRIN2D
GRIN3A
GRM3
GRM5
GRPR
GSK3B
GSTM1
GZMB
GZMK
H2BC21
H4-16
HAVCR2
HBA1
HDAC3
HDAC4
HDAC5
HLA-A
HLA-DRA
HLA-DRB1
HOXA13
HOXA9
HP
HPS4
HRH1
HRH2
HS3ST4
HSPB1
HTR1A
HTR2A
HTR4
HTR6
HTR7
IAPP
ICAM1
ICOS
ICOSLG
ID2
IDO1
IFI16
IFN1@
IFNA1
IFNG
IFNGR1
IFNL1
IGF1
IGF2
IGFBP7
IGHG3
IKZF3
IL10
IL11
IL12A
IL12B
IL12RB1
IL15
IL15RA
IL17A
IL18
IL18R1
IL1A
IL1B
IL1R1
IL1RAPL1
IL1RN
IL2
IL21
IL21R
IL22
IL23A
IL23R
IL24
IL25
IL27
IL2RA
IL2RB
IL2RG
IL3
IL32
IL4
IL4I1
IL4R
IL6
IL6R
IL7
IL7R
IL9
INPP5D
INS
INSR
IRF4
ISOC1
ITGA1
ITGA3
ITGAE
ITGAL
ITGAM
ITGAV
ITGAX
ITGB1
ITGB2
ITGB6
ITGB7
ITGB8
ITK
ITM2B
ITPR3
JAKMIP1
JPH3
JUN
KAT2A
KCNA3
KCNH2
KCNK10
KCNK2
KCNK4
KCNN4
KDM5C
KDR
KIF5B
KIR2DL2
KIR2DS4
KL
KLB
KLF2
KLK8
KLRB1
KLRC2
KLRF1
KLRG1
KLRK1
KMO
KMT2A
KMT2B
KMT5A
KRAS
LAMP1
LDLR
LEF1
LEP
LGALS1
LGMN
LHX8
LIFR
LILRB2
LILRB4
LMO2
LMX1A
LNPEP
LPL
LRFN2
LRP2
LRRN4
LY75
MADCAM1
MAOA
MAP1A
MAP1B
MAPK1
MAPK14
MAPT
MATR3
MBD2
MCHR1
MCL1
MDK
MECP2
MEF2C
MGLL
MIR125B1
MIR132
MIR137
MIR17HG
MIR181A1
MIR204
MIR21
MIR2113
MIR223
MIR3130-1
MIR3130-2
MIR34C
MIR539
MIR9-3
MME
MMP14
MMP9
MSC
MTCP1
MTHFR
MTMR6
MTOR
MTR
MUC1
MUC4
MUSK
MYC
MYD88
NAMPT
NCAM1
NCAN
NCSTN
NETO1
NF1
NFAT5
NFATC1
NFATC4
NFKB1
NFKB2
NGF
NGFR
NLRP3
NOS1
NOS2
NOS3
NOTCH1
NOTCH2
NOX4
NPAS2
NPAS4
NPC1
NPTX2
NQO2
NR3C1
NR3C2
NR4A2
NRG1
NRGN
NTF3
NTF4
NTRK1
NTRK2
NTSR1
OPHN1
OPN5
OPRL1
ORC3
OXT
OXTR
P2RX7
PAFAH1B1
PAH
PAIP2
PAK5
PAK6
PAX6
PBX1
PCK1
PCLO
PDCD1
PDCD1LG2
PDE4A
PDE4D
PDE5A
PDE9A
PDYN
PER3
PF4
PFN1
PHC2
PHF21A
PICALM
PIK3AP1
PIK3CD
PJA2
PLA2G6
PLAT
PLAU
PLCB1
PLK2
PMAIP1
PMEL
PNOC
POLH
POMC
POMK
POU5F1
PPARG
PPARGC1A
PPP1CB
PPP1R17
PPP1R1B
PPP1R3D
PPP3CB
PRDM1
PRF1
PRKACA
PRKAR1B
PRKCA
PRKCG
PRKCQ
PRKCZ
PRMT5
PRNP
PRRT1
PRTN3
PSEN1
PSEN2
PSIP1
PTCHD1
PTEN
PTGS2
PTN
PTPA
PTPN11
PTPN5
PTPN6
PTPRC
PTPRJ
PTPRO
PTPRZ1
RAPGEF4
RASGRF1
RBBP4
RBPJ
RCAN1
RELA
RELN
RET
RGS14
RGS4
RHD
RICTOR
RLN3
RORC
RPS25
RTN4R
S100B
SAG
SAMHD1
SCN1A
SCN2A
SELL
SELP
SELPLG
SEMA3A
SEMA7A
SERPINA1
SERPINE1
SERPINF1
SERPINI1
SGK1
SHANK1
SHANK3
SHBG
SHISA7
SIRPG
SIRT1
SLAMF1
SLAMF7
SLC11A2
SLC1A1
SLC1A2
SLC24A2
SLC25A5
SLC2A4
SLC2A9
SLC6A1
SLC6A2
SLC6A3
SLC6A4
SLC8A2
SLC8A3
SMAD3
SMAD5
SNAP25
SNCA
SNHG1
SOD1
SOD2
SORCS1
SORCS3
SPI1
SPN
SPOCK3
SPON1
SPPL2A
SRF
ST3GAL1
STAP2
STAT1
STAT3
STAT5B
STX1A
SYK
SYNJ1
SYP
SYT11
TAC1
TAC4
TACR3
TAFA2
TARDBP
TBX1
TBX21
TCF4
TCF7
TCIRG1
TCL1A
TFEB
TGFB1
TGFBR3
TH
THRA
TIGIT
TK1
TLR1
TLR2
TLR3
TLR4
TLR5
TLR7
TLR8
TLR9
TMC8
TMOD2
TNF
TNFRSF13B
TNFRSF14
TNFRSF17
TNFRSF18
TNFRSF1A
TNFRSF1B
TNFRSF25
TNFRSF4
TNFRSF8
TNFRSF9
TNFSF10
TNFSF11
TNFSF13
TNFSF13B
TNFSF4
TOMM40
TP53
TPH2
TPPP
TRB
TRD
TREM2
TRG
TRPM2
TSC1
TSLP
TTBK1
TTC36
TTN
TXNRD2
UBB
UBE3A
USP18
VAMP2
VAV1
VDR
VEGFA
VIP
VLDLR
VPS13D
WDR1
WFDC1
WWC1
YTHDF1
ZAP70
ZNF683
ZNF804A
APOE
APP
BDNF
IGF1
SOD1
TARDBP
LPL
CETP
DMD
[truncated: 744 more rows]

## Sheet: PPI network for MADgs
Id	Label	Degree	Betweenness
207	AKT1	111	14910.9
7316	UBC	96	27451
2033	EP300	89	8598.46
1387	CREBBP	88	6736.15
5594	MAPK1	87	7578.28
2534	FYN	80	9146.52
1499	CTNNB1	76	11540.43
5290	PIK3CA	67	4496.51
2885	GRB2	66	6455.54
6774	STAT3	65	5274.3
2099	ESR1	62	6259.74
4790	NFKB1	59	3758.4
4851	NOTCH1	58	6276.49
5781	PTPN11	58	3727.27
4609	MYC	56	4532.55
5970	RELA	55	3318.75
2475	MTOR	54	4440.57
2932	GSK3B	51	4976.68
25	ABL1	51	3711.64
367	AR	50	4181.37
5599	MAPK8	49	2643.09
3066	HDAC2	47	3836.75
6850	SYK	47	1774.97
5566	PRKACA	46	6644.66
3480	IGF1R	44	4332
6772	STAT1	42	2589.56
3815	KIT	41	2421.17
5159	PDGFRB	41	1691.92
6714	SRC	39	2503.55
3791	KDR	39	2316.8
1398	CRK	38	589.43
3091	HIF1A	37	2511.58
7157	TP53	37	1628.4
5291	PIK3CB	36	584.3
5580	PRKCD	35	1800.81
4087	SMAD2	34	1867
2308	FOXO1	32	954.2
2309	FOXO3	31	740.26
3320	HSP90AA1	30	2523.26
5293	PIK3CD	30	503.05
5879	RAC1	29	2082.79
6198	RPS6KB1	29	948.67
9734	HDAC9	28	696.55
2185	PTK2B	27	2261.48
3065	HDAC1	27	1200.4
7409	VAV1	27	685.34
2770	GNAI1	25	3529.57
60	ACTB	25	2009.62
1385	CREB1	25	914.65
3725	JUN	25	677.8
2908	NR3C1	25	580.92
387	RHOA	24	1774.58
3265	HRAS	24	800.18
6654	SOS1	24	481.35
5979	RET	23	361.82
10399	RACK1	22	838.81
6464	SHC1	22	338.19
10000	AKT3	22	285.55
5663	PSEN1	21	1791.71
2146	EZH2	21	1428.81
9759	HDAC4	21	1029.06
1432	MAPK14	21	899.68
3688	ITGB1	20	2620.54
23411	SIRT1	20	873.74
1956	EGFR	20	796.42
867	CBL	20	601.87
3717	JAK2	20	438.41
4067	LYN	20	300.09
2353	FOS	20	290.48
2066	ERBB4	19	1058.36
613	BCR	19	305.94
3932	LCK	19	180.79
2048	EPHB2	18	2060.79
598	BCL2L1	18	1696.58
6667	SP1	18	1636.68
604	BCL6	18	752.65
998	CDC42	18	519.96
5579	PRKCB	18	294.38
8841	HDAC3	17	520.64
2903	GRIN2A	17	444.93
1786	DNMT1	17	365.32
5728	PTEN	17	357.75
4088	SMAD3	17	287.23
5335	PLCG1	17	197.26
2737	GLI3	16	752.65
23236	PLCB1	16	680.01
7015	TERT	16	665.47
324	APC	16	385.29
5881	RAC3	16	344.35
7525	YES1	16	213.91
6688	SPI1	16	177.46
7248	TSC1	16	114.95
815	CAMK2A	15	733.73
6233	RPS27A	15	542.92
6722	SRF	15	538.15
7088	TLE1	15	518.91
4089	SMAD4	15	289.25
5595	MAPK3	15	286.4
6777	STAT5B	15	251.99
5829	PXN	15	248.5
6776	STAT5A	15	131.28
3635	INPP5D	15	82.61
5592	PRKG1	14	684.1
10891	PPARGC1A	14	252.34
5294	PIK3CG	14	172.36
3708	ITPR1	13	1223.16
8678	BECN1	13	824.3
857	CAV1	13	671.48
1487	CTBP1	13	555.37
5469	MED1	13	388.04
2902	GRIN1	13	211.98
25942	SIN3A	13	179.21
5747	PTK2	13	172.07
4791	NFKB2	13	86.05
4170	MCL1	12	647.45
50943	FOXP3	12	586.23
10987	COPS5	12	246.58
5578	PRKCA	12	226.07
1399	CRKL	12	138.72
1147	CHUK	12	130.51
5048	PAFAH1B1	11	1286.71
7415	VCP	11	678.83
4792	NFKBIA	11	257.19
7132	TNFRSF1A	11	200.45
2064	ERBB2	11	179.28
596	BCL2	11	163.28
5925	RB1	11	112.63
3551	IKBKB	11	84.61
9611	NCOR1	11	47.88
1051	CEBPB	11	45.79
5170	PDPK1	11	32.24
1977	EIF4E	10	2080.03
8766	RAB11A	10	1989.24
4915	NTRK2	10	1370.5
648	BMI1	10	1089.51
10963	STIP1	10	841.52
10419	PRMT5	10	639.76
4842	NOS1	10	362.09
5568	PRKACG	10	280.5
4929	NR4A2	10	247.43
8997	KALRN	10	179.83
4137	MAPT	10	155.72
208	AKT2	10	155.63
5515	PPP2CA	10	134.44
7534	YWHAZ	10	130.04
7341	SUMO1	10	125.23
7533	YWHAH	10	118.1
8874	ARHGEF7	10	110.9
7529	YWHAB	10	107.83
7314	UBB	10	104.72
2321	FLT1	10	94.21
7531	YWHAE	10	89.58
7528	YY1	10	81.69
8945	BTRC	10	79.54
4690	NCK1	10	24.53
5080	PAX6	9	737.41
5906	RAP1A	9	618.28
3064	HTT	9	564.96
10320	IKZF1	9	516.21
4627	MYH9	9	484.05
930	CD19	9	369.55
23385	NCSTN	9	309.95
3326	HSP90AB1	9	261.92
5058	PAK1	9	258.56
1017	CDK2	9	249.71
5567	PRKACB	9	210.81
7074	TIAM1	9	196.46
5894	RAF1	9	188.44
7532	YWHAG	9	186.01
2065	ERBB3	9	173.37
6237	RRAS	9	150.09
196	AHR	9	129.7
9564	BCAR1	9	123.51
5524	PTPA	9	96.45
4233	MET	9	88.83
4654	MYOD1	9	83.5
406	ARNTL	9	80.48
5880	RAC2	9	75.49
10971	YWHAQ	9	60.81
7010	TEK	9	55.24
2549	GAB1	9	8.66
2890	GRIA1	8	1489.95
5500	PPP1CB	8	977.4
2043	EPHA4	8	410.23
2081	ERN1	8	396.08
102	ADAM10	8	349.89
5338	PLD2	8	242.77
1457	CSNK2A1	8	172.22
4297	KMT2A	8	129.96
6262	RYR2	8	114.47
8837	CFLAR	8	113.03
3611	ILK	8	106.42
28514	DLL1	8	99.86
1978	EIF4EBP1	8	87.12
8454	CUL1	8	69.35
5914	RARA	8	67.54
10524	KAT5	8	55.02
4208	MEF2C	8	53.89
5468	PPARG	8	49.91
5144	PDE4D	8	49.4
3146	HMGB1	8	40.8
51176	LEF1	8	34.58
1958	EGR1	8	33.63
3172	HNF4A	8	30.5
5336	PLCG2	8	25.27
7297	TYK2	8	17.51
3845	KRAS	8	16.31
1386	ATF2	8	11.17
1612	DAPK1	7	1081.47
891	CCNB1	7	459.44
1756	DMD	7	394.28
182	JAG1	7	302.17
2625	GATA3	7	286.53
7189	TRAF6	7	239.8
6925	TCF4	7	203.84
1020	CDK5	7	165.1
2324	FLT4	7	129.88
1445	CSK	7	124.04
5331	PLCB3	7	122.47
2735	GLI1	7	115.39
10014	HDAC5	7	109.76
7337	UBE3A	7	90.3
3394	IRF8	7	76.76
409	ARRB2	7	69.06
5467	PPARD	7	64.52
5908	RAP1B	7	59.86
5743	PTGS2	7	48.3
5966	REL	7	39.86
5928	RBBP4	7	33.73
4854	NOTCH3	7	24.88
10013	HDAC6	7	23.82
6908	TBP	7	23.05
51564	HDAC7	7	22.89
602	BCL3	7	19.29
8651	SOCS1	7	12.49
284	ANGPT1	7	9.99
7249	TSC2	7	9.34
652	BMP4	6	442.41
5111	PCNA	6	349.79
23028	KDM1A	6	233.19
5499	PPP1CA	6	222.97
1739	DLG1	6	209.57
818	CAMK2G	6	206.12
6598	SMARCB1	6	158.78
2322	FLT3	6	147.44
5371	PML	6	140.61
10048	RANBP9	6	138.04
1859	DYRK1A	6	134.82
88	ACTN2	6	132.04
7099	TLR4	6	123.81
8826	IQGAP1	6	122.02
4286	MITF	6	113.96
8553	BHLHE40	6	112.25
5330	PLCB2	6	90.75
817	CAMK2D	6	76.99
9474	ATG5	6	74.54
3659	IRF1	6	59.35
999	CDH1	6	57.33
572	BAD	6	53.56
2775	GNAO1	6	43.81
10657	KHDRBS1	6	42.16
8125	ANP32A	6	39.15
7514	XPO1	6	38.56
2624	GATA2	6	36.88
2290	FOXG1	6	36.54
7067	THRA	6	34.93
9575	CLOCK	6	31.53
6195	RPS6KA1	6	31.47
25759	SHC2	6	23.61
23309	SIN3B	6	19.14
1019	CDK4	6	14.78
4086	SMAD1	6	14.56
6502	SKP2	6	13.7
79813	EHMT1	6	10.34
8737	RIPK1	6	7.49
1794	DOCK2	6	5.21
5156	PDGFRA	6	4.96
4036	LRP2	5	1507
4804	NGFR	5	722.82
11168	PSIP1	5	717.23
351	APP	5	558.87
23426	GRIP1	5	544.59
7040	TGFB1	5	396.54
1808	DPYSL2	5	380.06
4221	MEN1	5	366.99
4684	NCAM1	5	341.82
6622	SNCA	5	323.38
2114	ETS2	5	305.26
23435	TARDBP	5	205.12
4773	NFATC2	5	180.24
6932	TCF7	5	147.74
9112	MTA1	5	132.1
2263	FGFR2	5	81.98
NA		5	73.14
5062	PAK2	5	71.65
5460	POU5F1	5	67.76
5581	PRKCE	5	65.03
5923	RASGRF1	5	59.05
3778	KCNMA1	5	50.59
1994	ELAVL1	5	50.38
8772	FADD	5	49.82
3093	UBE2K	5	49.12
3654	IRAK1	5	47.68
5590	PRKCZ	5	43.76
5978	REST	5	39.78
3312	HSPA8	5	39.56
23291	FBXW11	5	33.09
7329	UBE2I	5	31.48
2931	GSK3A	5	30.77
3662	IRF4	5	27.86
472	ATM	5	25.61
2906	GRIN2D	5	23.6
8851	CDK5R1	5	23.39
861	RUNX1	5	21.75
6197	RPS6KA3	5	20.56
91584	PLXNA4	5	20.54
8503	PIK3R3	5	18.96
8440	NCK2	5	18.66
4323	MMP14	5	16.39
6599	SMARCC1	5	14.73
4853	NOTCH2	5	13.99
3726	JUNB	5	12.01
6500	SKP1	5	11.89
6927	HNF1A	5	11.45
640	BLK	5	6
1856	DVL2	5	5.98
8204	NRIP1	5	5.98
22938	SNW1	5	2.94
2521	FUS	4	854.54
8894	EIF2S2	4	729.12
9463	PICK1	4	564.4
1740	DLG2	4	559.65
405	ARNT	4	556.12
408	ARRB1	4	552.44
975	CD81	4	492.4
2242	FES	4	267.03
6531	SLC6A3	4	226.28
4131	MAP1B	4	196.27
2891	GRIA2	4	193.83
4914	NTRK1	4	156.88
775	CACNA1C	4	110
2769	GNA15	4	106.94
57504	MTA3	4	101.39
10369	CACNG2	4	90.5
64422	ATG3	4	74
6045	RNF2	4	67.65
653361	NCF1	4	67.4
10598	AHSA1	4	63.04
864	RUNX3	4	57.92
5347	PLK1	4	45.6
1080	CFTR	4	42.44
79365	BHLHE41	4	39.88
65078	RTN4R	4	36.61
84894	LINGO1	4	36.61
388	RHOB	4	33.3
4012	LNPEP	4	32.37
3308	HSPA4	4	31.68
1454	CSNK1E	4	31.08
5241	PGR	4	30.93
11140	CDC37	4	30.77
328	APEX1	4	30.52
904	CCNT1	4	30.13
801	CALM1	4	27.38
1027	CDKN1B	4	23.43
10728	PTGES3	4	23.01
940	CD28	4	22.81
7186	TRAF2	4	20.3
9306	SOCS6	4	19.49
961	CD47	4	19.28
109	ADCY3	4	18.93
836	CASP3	4	18.43
1024	CDK8	4	18.06
578	BAK1	4	17.42
55294	FBXW7	4	17.29
6095	RORA	4	17.05
10933	MORF4L1	4	16.96
113	ADCY7	4	14.17
5525	PPP2R5A	4	10.5
8607	RUVBL1	4	9.3
6853	SYN1	4	8.75
4801	NFYB	4	8.7
30009	TBX21	4	6.73
1947	EFNB1	4	6.6
1788	DNMT3A	4	5.79
5516	PPP2CB	4	5.62
1909	EDNRA	4	2.45
3084	NRG1	4	0.59
6844	VAMP2	3	1098
10755	GIPC1	3	823.57
56288	PARD3	3	641.97
3561	IL2RG	3	551.19
4953	ODC1	3	550
7416	VDAC1	3	550
10284	SAP18	3	550
4301	MLLT4	3	474.96
1948	EFNB2	3	471.01
140885	SIRPA	3	393.64
1380	CR2	3	264.65
29979	UBQLN1	3	209.41
7048	TGFBR2	3	177.79
6272	SORT1	3	170.01
25945	NECTIN3	3	158.93
790	CAD	3	137.04
9456	HOMER1	3	135.78
1436	CSF1R	3	110.5
3665	IRF7	3	105.92
6872	TAF1	3	100.09
7057	THBS1	3	80.47
627	BDNF	3	72.52
1639	DCTN1	3	68.22
8655	DYNLL1	3	63.04
824	CAPN2	3	58.05
81	ACTN4	3	54.76
10371	SEMA3A	3	52.93
942	CD86	3	51.99
200576	PIKFYVE	3	50.46
4217	MAP3K5	3	42.15
10672	GNA13	3	39.59
3205	HOXA9	3	38.57
7709	ZBTB17	3	36.08
50944	SHANK1	3	32.17
5045	FURIN	3	32.08
1759	DNM1	3	31.14
57142	RTN4	3	29.81
7704	ZBTB16	3	29.62
6733	SRPK2	3	27.49
6310	ATXN1	3	27.05
8408	ULK1	3	25.57
1234	CCR5	3	22.29
1605	DAG1	3	21.75
1965	EIF2S1	3	20.31
9318	COPS2	3	19.26
1493	CTLA4	3	18.49
6921	TCEB1	3	17.79
5613	PRKX	3	17.78
1943	EFNA2	3	17.51
9423	NTN1	3	15.66
3728	JUP	3	15.31
6517	SLC2A4	3	15.05
79784	MYH14	3	14.01
23621	BACE1	3	11.46
8829	NRP1	3	11.34
7474	WNT5A	3	11.27
10142	AKAP9	3	11.05
10273	STUB1	3	9.53
4908	NTF3	3	9.37
4691	NCL	3	6.15
7184	HSP90B1	3	5.98
56896	DPYSL5	3	5.75
4084	MXD1	3	5.32
8626	TP63	3	5.2
11059	WWP1	3	4.41
429	ASCL1	3	4.17
2101	ESRRA	3	2.02
9978	RBX1	3	0.19
4133	MAP2	3	0
9223	MAGI1	2	1042.17
3630	INS	2	550
1058	CENPA	2	550
213	ALB	2	550
1272	CNTN1	2	550
9628	RGS6	2	550
8301	PICALM	2	366.37
10243	GPHN	2	344.9
10921	RNPS1	2	331.77
1630	DCC	2	306.5
6752	SSTR2	2	290.69
26523	AGO1	2	289.84
3687	ITGAX	2	284.96
27161	AGO2	2	262.43
10458	BAIAP2	2	244.89
8633	UNC5C	2	212.56
6427	SRSF2	2	174.17
57763	ANKRA2	2	163.08
890	CCNA2	2	116.69
57167	SALL4	2	90.71
5929	RBBP5	2	69.2
6426	SRSF1	2	66.67
55423	SIRPG	2	57.14
1815	DRD4	2	50.28
219699	UNC5B	2	41.6
3674	ITGA2B	2	35.34
5127	CDK16	2	32.27
80306	MED28	2	24.66
2915	GRM5	2	21.26
9821	RB1CC1	2	20.33
50807	ASAP1	2	20.01
4615	MYD88	2	17.66
11091	WDR5	2	16.96
2130	EWSR1	2	15.41
4043	LRPAP1	2	14.23
58480	RHOU	2	13.36
84962	AJUBA	2	12.68
5932	RBBP8	2	11.04
6709	SPTAN1	2	10.63
3162	HMOX1	2	8.27
4659	PPP1R12A	2	8.21
5621	PRNP	2	7.45
6657	SOX2	2	6.59
5289	PIK3C3	2	6.35
805	CALM2	2	6.34
7138	TNNT1	2	6.27
928	CD9	2	6.06
59	ACTA2	2	5.51
286	ANK1	2	5.15
23405	DICER1	2	4.28
4990	SIX6	2	4.27
8320	EOMES	2	3.55
2555	GABRA2	2	3.49
9001	HAP1	2	3.11
10769	PLK2	2	3.01
6097	RORC	2	2.79
84447	SYVN1	2	2.78
1536	CYBB	2	2.69
160	AP2A1	2	2.62
29895	MYLPF	2	2.52
7291	TWIST1	2	2.51
9150	CTDP1	2	1.9
718	C3	2	1.61
2022	ENG	2	1.44
1435	CSF1	2	0.96
93986	FOXP2	2	0.88
114799	ESCO1	2	0.76
6804	STX1A	2	0
6616	SNAP25	2	0
5819	NECTIN2	2	0
11151	CORO1A	2	0
9863	MAGI2	2	0
8890	EIF2B4	2	0
10452	TOMM40	1	0
55729	ATF7IP	1	0
288	ANK3	1	0
710	SERPING1	1	0
3574	IL7	1	0
55737	VPS35	1	0
2752	GLUL	1	0
40	ASIC2	1	0
6492	SIM1	1	0
1105	CHD1	1	0
10724	MGEA5	1	0
4130	MAP1A	1	0
23394	ADNP	1	0
43	ACHE	1	0
1128	CHRM1	1	0
11075	STMN2	1	0
10135	NAMPT	1	0
262	AMD1	1	0
2030	SLC29A1	1	0
5252	PHF1	1	0
1059	CENPB	1	0
11069	RAPGEF4	1	0
1363	CPE	1	0
