# Supplementary material for: Unlocking the Memory Component of Alzheimer’s Disease: Biological Processes and Pathways across Brain Regions
Source: Biomolecules. 2022 Feb 6;12(2):263. doi: 10.3390/biom12020263 (PMC8961579; doi:10.3390/biom12020263)
Supplement: Supplementary file 1 [file biomolecules-12-00263-s001.zip › Supplementary File S2.xlsx]

## Sheet: Venn and genes
																					For Venn, Used:		https://bioinfogp.cnb.csic.es/tools/venny/index2.0.2.html
HIPPOCAMPUS	AMYGDALA	HYPOTHALAMUS		ANTERIOR CING CORTEX	CORTEX	FRONTAL CORTEX		NUCLEUS ACCUMBENS	CAUDATE	PUTAMEN		COMMON IN ALL 9			Cerebellum			Substrantia Nigra	4 genes of 110 not included in subst nigra
SRPK2	SRPK2	SRPK2		SRPK2	SRPK2	SRPK2		SRPK2	SRPK2	SRPK2		SRPK2	Common in 9 brain areas (110 genes)		DAPK1			SYP	FGF14
GRIA2	GRIA2	GRIA2		GRIA2	GRIA2	GRIA2		GRIA2	GRIA2	GRIA2		GRIA2			GRM5			CDK5R1	GRIN2A
PAFAH1B1	PAFAH1B1	PAFAH1B1		PAFAH1B1	PAFAH1B1	PAFAH1B1		PAFAH1B1	PAFAH1B1	PAFAH1B1		PAFAH1B1			MAP2			SRPK2	CHRM1
RYR2	RYR2	RYR2		RYR2	RYR2	RYR2		RYR2	RYR2	RYR2		RYR2			ITPR1			UBE2K	CFLAR
MAPK1	MAPK1	MAPK1		MAPK1	MAPK1	MAPK1		MAPK1	MAPK1	MAPK1		MAPK1			CAMK2A			STMN2
PSIP1	PSIP1	PSIP1		PSIP1	PSIP1	PSIP1		PSIP1	PSIP1	PSIP1		PSIP1			KCNMA1			GSK3B
PTPN4	PTPN4	PTPN4		PTPN4	PTPN4	PTPN4		PTPN4	PTPN4	PTPN4		PTPN4			KALRN			MAP2
UBE3A	UBE3A	UBE3A		UBE3A	UBE3A	UBE3A		UBE3A	UBE3A	UBE3A		UBE3A			GRIA1			DLG4
UBP1	UBP1	UBP1		UBP1	UBP1	UBP1		UBP1	UBP1	UBP1		UBP1			MAP1A			COPS5
DAPK1	DAPK1	DAPK1		DAPK1	DAPK1	DAPK1		DAPK1	DAPK1	DAPK1		DAPK1			PLCB1			AKT3
AKT3	AKT3	AKT3		AKT3	AKT3	AKT3		AKT3	AKT3	AKT3		AKT3			KIT			CD47
ANKS1B	ANKS1B	ANKS1B		ANKS1B	ANKS1B	ANKS1B		ANKS1B	ANKS1B	ANKS1B		ANKS1B			PRKCD			ACHE
HOMER1	HOMER1	HOMER1		HOMER1	HOMER1	HOMER1		HOMER1	HOMER1	HOMER1		HOMER1			LINGO1			AMD1
CD47	CD47	CD47		CD47	CD47	CD47		CD47	CD47	CD47		CD47			SPI1			PIK3CB
BECN1	BECN1	BECN1		BECN1	BECN1	BECN1		BECN1	BECN1	BECN1		BECN1			PLK2			SNAP25
PIK3CB	PIK3CB	PIK3CB		PIK3CB	PIK3CB	PIK3CB		PIK3CB	PIK3CB	PIK3CB		PIK3CB			GABRA2			MAPK1
CDK5R1	CDK5R1	CDK5R1		CDK5R1	CDK5R1	CDK5R1		CDK5R1	CDK5R1	CDK5R1		CDK5R1			RAPGEF4			VPS35
AMD1	AMD1	AMD1		AMD1	AMD1	AMD1		AMD1	AMD1	AMD1		AMD1			PDZD2			HTT
ARHGEF7	ARHGEF7	ARHGEF7		ARHGEF7	ARHGEF7	ARHGEF7		ARHGEF7	ARHGEF7	ARHGEF7		ARHGEF7			NTRK2			GRIA1
GSK3B	GSK3B	GSK3B		GSK3B	GSK3B	GSK3B		GSK3B	GSK3B	GSK3B		GSK3B			TNFRSF1A			RANBP9
GRM5	GRM5	GRM5		GRM5	GRM5	GRM5		GRM5	GRM5	GRM5		GRM5			STAT1			SYN1
SLC12A5	SLC12A5	SLC12A5		SLC12A5	SLC12A5	SLC12A5		SLC12A5	SLC12A5	SLC12A5		SLC12A5			SERPING1			PLXNA4
PLXNA4	PLXNA4	PLXNA4		PLXNA4	PLXNA4	PLXNA4		PLXNA4	PLXNA4	PLXNA4		PLXNA4			GLUL			GNAI1
ANK3	ANK3	ANK3		ANK3	ANK3	ANK3		ANK3	ANK3	ANK3		ANK3			STAT3			DICER1
EIF4E	EIF4E	EIF4E		EIF4E	EIF4E	EIF4E		EIF4E	EIF4E	EIF4E		EIF4E			NFKB2			KCNMA1
DYRK1A	DYRK1A	DYRK1A		DYRK1A	DYRK1A	DYRK1A		DYRK1A	DYRK1A	DYRK1A		DYRK1A			RELA			MAP1A
SYN1	SYN1	SYN1		SYN1	SYN1	SYN1		SYN1	SYN1	SYN1		SYN1			REST			DYRK1A
HDAC2	HDAC2	HDAC2		HDAC2	HDAC2	HDAC2		HDAC2	HDAC2	HDAC2		HDAC2			KDR			PRKCB
SYP	SYP	SYP		SYP	SYP	SYP		SYP	SYP	SYP		SYP			MMP14			DAPK1
UBE2K	UBE2K	UBE2K		UBE2K	UBE2K	UBE2K		UBE2K	UBE2K	UBE2K		UBE2K			NOS1			PTPN4
EPHA4	EPHA4	EPHA4		EPHA4	EPHA4	EPHA4		EPHA4	EPHA4	EPHA4		EPHA4			MAOA			UBP1
MAP2	MAP2	MAP2		MAP2	MAP2	MAP2		MAP2	MAP2	MAP2		MAP2			JAG1			UBE3A
ITPR1	ITPR1	ITPR1		ITPR1	ITPR1	ITPR1		ITPR1	ITPR1	ITPR1		ITPR1			IGF1R			PDE4A
FGF14	FGF14	FGF14		FGF14	FGF14	FGF14		FGF14	FGF14	FGF14		FGF14			SLC6A1			HOMER1
HTT	HTT	HTT		HTT	HTT	HTT		HTT	HTT	HTT		HTT			MYC			STX1A
CSMD1	CSMD1	CSMD1		CSMD1	CSMD1	CSMD1		CSMD1	CSMD1	CSMD1		CSMD1			EPHB2			GRM5
HCN1	HCN1	HCN1		HCN1	HCN1	HCN1		HCN1	HCN1	HCN1		HCN1			NOTCH1			GRIA2
CLOCK	CLOCK	CLOCK		CLOCK	CLOCK	CLOCK		CLOCK	CLOCK	CLOCK		CLOCK			SMAD2			HCN1
CAMK2A	CAMK2A	CAMK2A		CAMK2A	CAMK2A	CAMK2A		CAMK2A	CAMK2A	CAMK2A		CAMK2A			ANGPT1			LRRC4
KCNMA1	KCNMA1	KCNMA1		KCNMA1	KCNMA1	KCNMA1		KCNMA1	KCNMA1	KCNMA1		KCNMA1						PAFAH1B1
GRIN2A	GRIN2A	GRIN2A		GRIN2A	GRIN2A	GRIN2A		GRIN2A	GRIN2A	GRIN2A		GRIN2A						SLC12A5
KALRN	KALRN	KALRN		KALRN	KALRN	KALRN		KALRN	KALRN	KALRN		KALRN						DNMT1
PTK2B	PTK2B	PTK2B		PTK2B	PTK2B	PTK2B		PTK2B	PTK2B	PTK2B		PTK2B						PSIP1
GRIA1	GRIA1	GRIA1		GRIA1	GRIA1	GRIA1		GRIA1	GRIA1	GRIA1		GRIA1						STRBP
LRRC4	LRRC4	LRRC4		LRRC4	LRRC4	LRRC4		LRRC4	LRRC4	LRRC4		LRRC4						MAPK8
CHRM1	CHRM1	CHRM1		CHRM1	CHRM1	CHRM1		CHRM1	CHRM1	CHRM1		CHRM1						ATXN1
DLG4	DLG4	DLG4		DLG4	DLG4	DLG4		DLG4	DLG4	DLG4		DLG4						LINGO1
SLC29A1	SLC29A1	SLC29A1		SLC29A1	SLC29A1	SLC29A1		SLC29A1	SLC29A1	SLC29A1		SLC29A1						EIF4E
TARDBP	TARDBP	TARDBP		TARDBP	TARDBP	TARDBP		TARDBP	TARDBP	TARDBP		TARDBP						CLOCK
MAP1A	MAP1A	MAP1A		MAP1A	MAP1A	MAP1A		MAP1A	MAP1A	MAP1A		MAP1A						GRIN1
MAP1B	MAP1B	MAP1B		MAP1B	MAP1B	MAP1B		MAP1B	MAP1B	MAP1B		MAP1B						SHANK1
ATXN1	ATXN1	ATXN1		ATXN1	ATXN1	ATXN1		ATXN1	ATXN1	ATXN1		ATXN1						PICALM
SNAP25	SNAP25	SNAP25		SNAP25	SNAP25	SNAP25		SNAP25	SNAP25	SNAP25		SNAP25						XPR1
PLCB1	PLCB1	PLCB1		PLCB1	PLCB1	PLCB1		PLCB1	PLCB1	PLCB1		PLCB1						EPHA4
MTOR	MTOR	MTOR		MTOR	MTOR	MTOR		MTOR	MTOR	MTOR		MTOR						RAB11A
VPS35	VPS35	VPS35		VPS35	VPS35	VPS35		VPS35	VPS35	VPS35		VPS35						ANKS1B
STMN2	STMN2	STMN2		STMN2	STMN2	STMN2		STMN2	STMN2	STMN2		STMN2						PIK3R1
KIT	KIT	KIT		KIT	KIT	KIT		KIT	KIT	KIT		KIT						RASGRF1
DPYSL5	DPYSL5	DPYSL5		DPYSL5	DPYSL5	DPYSL5		DPYSL5	DPYSL5	DPYSL5		DPYSL5						TOMM40
ATG5	ATG5	ATG5		ATG5	ATG5	ATG5		ATG5	ATG5	ATG5		ATG5						PSEN1
SCN1A	SCN1A	SCN1A		SCN1A	SCN1A	SCN1A		SCN1A	SCN1A	SCN1A		SCN1A						CAMK2A
TIAM1	TIAM1	TIAM1		TIAM1	TIAM1	TIAM1		TIAM1	TIAM1	TIAM1		TIAM1						HDAC9
DNMT1	DNMT1	DNMT1		DNMT1	DNMT1	DNMT1		DNMT1	DNMT1	DNMT1		DNMT1						MTOR
TTBK1	TTBK1	TTBK1		TTBK1	TTBK1	TTBK1		TTBK1	TTBK1	TTBK1		TTBK1						MAP1B
PRKCB	PRKCB	PRKCB		PRKCB	PRKCB	PRKCB		PRKCB	PRKCB	PRKCB		PRKCB						ASIC2
FOXO1	FOXO1	FOXO1		FOXO1	FOXO1	FOXO1		FOXO1	FOXO1	FOXO1		FOXO1						ITPR1
CTNNB1	CTNNB1	CTNNB1		CTNNB1	CTNNB1	CTNNB1		CTNNB1	CTNNB1	CTNNB1		CTNNB1						ADAM10
GRB2	GRB2	GRB2		GRB2	GRB2	GRB2		GRB2	GRB2	GRB2		GRB2						PTK2B
PDE4A	PDE4A	PDE4A		PDE4A	PDE4A	PDE4A		PDE4A	PDE4A	PDE4A		PDE4A						MED1
GRIN1	GRIN1	GRIN1		GRIN1	GRIN1	GRIN1		GRIN1	GRIN1	GRIN1		GRIN1						SPAST
XPR1	XPR1	XPR1		XPR1	XPR1	XPR1		XPR1	XPR1	XPR1		XPR1						HDAC2
DBN1	DBN1	DBN1		DBN1	DBN1	DBN1		DBN1	DBN1	DBN1		DBN1						BECN1
STRBP	STRBP	STRBP		STRBP	STRBP	STRBP		STRBP	STRBP	STRBP		STRBP						PRKACA
PRKCD	PRKCD	PRKCD		PRKCD	PRKCD	PRKCD		PRKCD	PRKCD	PRKCD		PRKCD						VCP
MAPK8	MAPK8	MAPK8		MAPK8	MAPK8	MAPK8		MAPK8	MAPK8	MAPK8		MAPK8						ESCO1
RAB11A	RAB11A	RAB11A		RAB11A	RAB11A	RAB11A		RAB11A	RAB11A	RAB11A		RAB11A						SCN1A
SPAST	SPAST	SPAST		SPAST	SPAST	SPAST		SPAST	SPAST	SPAST		SPAST						ATG5
PRMT5	PRMT5	PRMT5		PRMT5	PRMT5	PRMT5		PRMT5	PRMT5	PRMT5		PRMT5						PLCB1
VCP	VCP	VCP		VCP	VCP	VCP		VCP	VCP	VCP		VCP						SLC29A1
ACHE	ACHE	ACHE		ACHE	ACHE	ACHE		ACHE	ACHE	ACHE		ACHE						DPYSL5
ESCO1	ESCO1	ESCO1		ESCO1	ESCO1	ESCO1		ESCO1	ESCO1	ESCO1		ESCO1						RYR2
CACNA1C	CACNA1C	CACNA1C		CACNA1C	CACNA1C	CACNA1C		CACNA1C	CACNA1C	CACNA1C		CACNA1C						KIT
MED1	MED1	MED1		MED1	MED1	MED1		MED1	MED1	MED1		MED1						TTBK1
STX1A	STX1A	STX1A		STX1A	STX1A	STX1A		STX1A	STX1A	STX1A		STX1A						DBN1
LNPEP	LNPEP	LNPEP		LNPEP	LNPEP	LNPEP		LNPEP	LNPEP	LNPEP		LNPEP						KALRN
ASIC2	ASIC2	ASIC2		ASIC2	ASIC2	ASIC2		ASIC2	ASIC2	ASIC2		ASIC2						AHR
FOXO3	FOXO3	FOXO3		FOXO3	FOXO3	FOXO3		FOXO3	FOXO3	FOXO3		FOXO3						SPI1
PIK3R1	PIK3R1	PIK3R1		PIK3R1	PIK3R1	PIK3R1		PIK3R1	PIK3R1	PIK3R1		PIK3R1						TARDBP
ADAM10	ADAM10	ADAM10		ADAM10	ADAM10	ADAM10		ADAM10	ADAM10	ADAM10		ADAM10						C3
LINGO1	LINGO1	LINGO1		LINGO1	LINGO1	LINGO1		LINGO1	LINGO1	LINGO1		LINGO1						PRMT5
GNAI1	GNAI1	GNAI1		GNAI1	GNAI1	GNAI1		GNAI1	GNAI1	GNAI1		GNAI1						VAV1
PRKACA	PRKACA	PRKACA		PRKACA	PRKACA	PRKACA		PRKACA	PRKACA	PRKACA		PRKACA						CORO1A
HDAC9	HDAC9	HDAC9		HDAC9	HDAC9	HDAC9		HDAC9	HDAC9	HDAC9		HDAC9						TIAM1
CHD1	CHD1	CHD1		CHD1	CHD1	CHD1		CHD1	CHD1	CHD1		CHD1						PTPRC
DICER1	DICER1	DICER1		DICER1	DICER1	DICER1		DICER1	DICER1	DICER1		DICER1						CYBB
PSEN1	PSEN1	PSEN1		PSEN1	PSEN1	PSEN1		PSEN1	PSEN1	PSEN1		PSEN1						PRKCD
PTPRC	PTPRC	PTPRC		PTPRC	PTPRC	PTPRC		PTPRC	PTPRC	PTPRC		PTPRC						CHD1
AHR	AHR	AHR		AHR	AHR	AHR		AHR	AHR	AHR		AHR						CTNNB1
PICALM	PICALM	PICALM		PICALM	PICALM	PICALM		PICALM	PICALM	PICALM		PICALM						LNPEP
RASGRF1	RASGRF1	RASGRF1		RASGRF1	RASGRF1	RASGRF1		RASGRF1	RASGRF1	RASGRF1		RASGRF1						GRB2
COPS5	COPS5	COPS5		COPS5	COPS5	COPS5		COPS5	COPS5	COPS5		COPS5						FOXO3
C3	C3	C3		C3	C3	C3		C3	C3	C3		C3						FOXO1
CYBB	CYBB	CYBB		CYBB	CYBB	CYBB		CYBB	CYBB	CYBB		CYBB						ARHGEF7
CORO1A	CORO1A	CORO1A		CORO1A	CORO1A	CORO1A		CORO1A	CORO1A	CORO1A		CORO1A						CSMD1
VAV1	VAV1	VAV1		VAV1	VAV1	VAV1		VAV1	VAV1	VAV1		VAV1						CACNA1C
RANBP9	RANBP9	RANBP9		RANBP9	RANBP9	RANBP9		RANBP9	RANBP9	RANBP9		RANBP9						ANK3
SHANK1	SHANK1	SHANK1		SHANK1	SHANK1	SHANK1		SHANK1	SHANK1	SHANK1		SHANK1						SORT1
SPI1	SPI1	SPI1		SPI1	SPI1	SPI1		SPI1	SPI1	SPI1		SPI1						RPS6KB1
TOMM40	TOMM40	TOMM40		TOMM40	TOMM40	TOMM40		TOMM40	TOMM40	TOMM40		TOMM40						NCAM1
CFLAR	CFLAR	CFLAR		CFLAR	CFLAR	CFLAR		CFLAR	CFLAR	CFLAR		CFLAR						HP1BP3
SLC17A7	SLC17A7	SLC17A7	COMMON 63 (plus the 110)	SLC17A7	SLC17A7	SLC17A7	COMMON 41 (plus the 110)	DRD1	DRD1	DRD1	COMMON 62 (plus the 110)							NCSTN
ADNP	ADNP	ADNP		NCAM1	NCAM1	NCAM1		ZNF236	ZNF236	ZNF236								TRAM1
GABBR1	GABBR1	GABBR1		RTN4R	RTN4R	RTN4R		RELN	RELN	RELN								GABBR1
EP300	EP300	EP300		REST	REST	REST		PDZD2	PDZD2	PDZD2								GABRA2
NCAM1	NCAM1	NCAM1		NTRK2	NTRK2	NTRK2		PPP1CB	PPP1CB	PPP1CB								LRP2
TRAM1	TRAM1	TRAM1		CPE	CPE	CPE		PLK2	PLK2	PLK2								DPYSL2
GPM6A	GPM6A	GPM6A		CREBBP	CREBBP	CREBBP		STIM2	STIM2	STIM2								EPHB2
HP1BP3	HP1BP3	HP1BP3		STAT1	STAT1	STAT1		ATF7IP	ATF7IP	ATF7IP								AR
STIM2	STIM2	STIM2		PIK3CD	PIK3CD	PIK3CD		GABBR1	GABBR1	GABBR1								RAPGEF4
GABPA	GABPA	GABPA		RET	RET	RET		LGI1	LGI1	LGI1								STAT1
RTN4R	RTN4R	RTN4R		PLK2	PLK2	PLK2		SEMA3A	SEMA3A	SEMA3A								DAB1
PPP1CB	PPP1CB	PPP1CB		NRG1	NRG1	NRG1		EP300	EP300	EP300								TLE1
DPYSL2	DPYSL2	DPYSL2		CDKL5	CDKL5	CDKL5		BCR	BCR	BCR								PLK2
ZNF236	ZNF236	ZNF236		TCF4	TCF4	TCF4		SRF	SRF	SRF								HDAC6
NCSTN	NCSTN	NCSTN		NR3C1	NR3C1	NR3C1		CDKL5	CDKL5	CDKL5								ADNP
MAOB	MAOB	MAOB		STAT3	STAT3	STAT3		TSC1	TSC1	TSC1								ERBB4
HDAC6	HDAC6	HDAC6		CSF1	CSF1	CSF1		ANP32A	ANP32A	ANP32A								RET
ACTB	ACTB	ACTB		RELA	RELA	RELA		FUS	FUS	FUS								GABPA
REST	REST	REST		SERPING1	SERPING1	SERPING1		ARNTL	ARNTL	ARNTL								EP300
DAB1	DAB1	DAB1		DRD1	DRD1	DRD1		RPS6KB1	RPS6KB1	RPS6KB1								SLC17A7
DOCK2	DOCK2	DOCK2		TNFRSF1A	TNFRSF1A	TNFRSF1A		HP1BP3	HP1BP3	HP1BP3								GPM6A
NTRK2	NTRK2	NTRK2		MMP14	MMP14	MMP14		NUFIP2	NUFIP2	NUFIP2								CPEB1
CD86	CD86	CD86		GLI3	GLI3	GLI3		CREB1	CREB1	CREB1								BCR
LRP2	LRP2	LRP2		INPP5D	INPP5D	INPP5D		IGF1R	IGF1R	IGF1R								NFKB1
CPE	CPE	CPE		NFKB2	NFKB2	NFKB2		SORT1	SORT1	SORT1								FUS
LGI1	LGI1	LGI1		GLUL	GLUL	GLUL		NCSTN	NCSTN	NCSTN								PHF1
FMN2	FMN2	FMN2		MAOA	MAOA	MAOA		SMAD2	SMAD2	SMAD2								RTN4R
CREB1	CREB1	CREB1		MCL1	MCL1	MCL1		CPEB1	CPEB1	CPEB1								SLC6A3
SYK	SYK	SYK		PAX6	PAX6	PAX6		ACTB	ACTB	ACTB								NTN1
NUFIP2	NUFIP2	NUFIP2		NFIA	NFIA	NFIA		ERBB4	ERBB4	ERBB4								SYK
PIK3CA	PIK3CA	PIK3CA		NAMPT	NAMPT	NAMPT		ADNP	ADNP	ADNP								STIM2
RPS6KB1	RPS6KB1	RPS6KB1		ITGB1	ITGB1	ITGB1		PHF1	PHF1	PHF1								DOCK2
MAGI2	MAGI2	MAGI2		BCL6	BCL6	BCL6		PIK3CA	PIK3CA	PIK3CA								ATF7IP
SORT1	SORT1	SORT1		JAG1	JAG1	JAG1		PTPN11	PTPN11	PTPN11								IRF8
DMD	DMD	DMD		MYC	MYC	MYC		CD86	CD86	CD86								PDE4D
SOCS6	SOCS6	SOCS6		MYH9	MYH9	MYH9		CUX1	CUX1	CUX1								NUFIP2
PTPN11	PTPN11	PTPN11		RELN	RELN	RELN		IRF8	IRF8	IRF8								INPP5D
CRK	CRK	CRK		NOTCH1	NOTCH1	NOTCH1		SYK	SYK	SYK								ZNF236
TSC1	TSC1	TSC1		PDGFRB	PDGFRB	PDGFRB		NAMPT	NAMPT	NAMPT								NTRK2
PRKG1	PRKG1	PRKG1		ERN1	ERN1	ERN1		TNFRSF1A	TNFRSF1A	TNFRSF1A								PPP1R10
FUS	FUS	FUS		HIF1A	HIF1A	HIF1A		BCL2L1	BCL2L1	BCL2L1								NFIX
ATF7IP	ATF7IP	ATF7IP		IGF1R	IGF1R			STAT3	STAT3	STAT3								CPE
IRF8	IRF8	IRF8		PPP1R10	PPP1R10			SERPING1	SERPING1	SERPING1								CD86
CREBBP	CREBBP	CREBBP		DAB1	DAB1			NFKB2	NFKB2	NFKB2								FMN2
AKT1	AKT1	AKT1		SRF	SRF			NOS1	NOS1	NOS1								ABL1
EIF2B4	EIF2B4	EIF2B4		MAOB	MAOB			INPP5D	INPP5D	INPP5D								TSC1
BCL2L1	BCL2L1	BCL2L1		SORT1		SORT1		SOCS6	SOCS6	SOCS6								IKZF1
PHF1	PHF1	PHF1		CPEB1		CPEB1		MCL1	MCL1	MCL1								TNFRSF1A
PPP1R10	PPP1R10	PPP1R10		SEMA3A		SEMA3A		MAOB	MAOB	MAOB								SOCS6
STAT1	STAT1	STAT1		ZNF236		ZNF236		MYH9	MYH9	MYH9								CRK
APC	APC	APC		TSC1		TSC1		GABRA2	GABRA2	GABRA2								MYC
EHMT1	EHMT1	EHMT1		MAGI2		MAGI2		HDAC6	HDAC6	HDAC6								PTPN11
HDAC4	HDAC4	HDAC4		BCL2L1		BCL2L1		MYC	MYC	MYC								NFKB2
ARNTL	ARNTL	ARNTL		PPARGC1A		PPARGC1A		EHMT1	EHMT1	EHMT1								HDAC4
EPHB2	EPHB2	EPHB2		EPHB2		EPHB2		MMP14	MMP14	MMP14								LGI1
AHSA1	AHSA1	AHSA1		ARNTL		ARNTL		PPARGC1A	PPARGC1A	PPARGC1A								CREBBP
GABRA2	GABRA2	GABRA2		RPS6KB1		RPS6KB1		AKT1	AKT1	AKT1								HIF1A
IRAK1	IRAK1	IRAK1		NUFIP2		NUFIP2		ERN1	ERN1	ERN1								PTGS2
ERBB4	ERBB4	ERBB4		STIM2		STIM2		BCL6	BCL6	BCL6								ANGPT1
STIP1	STIP1	STIP1		CREB1		CREB1		CSF1	CSF1	CSF1								BCL6
ATN1	ATN1	ATN1		SOCS6		SOCS6		PPARD	PPARD	PPARD								CREB1
CPEB1	CPEB1	CPEB1		NFKB1		NFKB1		EIF2S2	EIF2S2	EIF2S2								NAMPT
PIK3CD	PIK3CD	PIK3CD		ATF7IP		ATF7IP		FOXP2	FOXP2									PAX6
PLK2	PLK2			HDAC4		HDAC4		NTRK2	NTRK2									AKT1
STAT3	STAT3			ACTB		ACTB		CPE	CPE									GLI3
PDE4D	PDE4D			DMD		DMD		PAX6	PAX6									DLL1
SERPING1	SERPING1			EIF2S2		EIF2S2		DPYSL2	DPYSL2									NR3C1
NFKB1	NFKB1			HP1BP3		HP1BP3		NCAM1		NCAM1								MAOA
ABL1	ABL1			TRAM1		TRAM1		TRAM1		TRAM1								ITGB1
PAX6	PAX6			PPP1CB		PPP1CB		CREBBP		CREBBP								PIK3CD
INPP5D	INPP5D			SMAD2		SMAD2		PPP1R10		PPP1R10								MMP14
ITGB1	ITGB1			ADNP		ADNP		NFKB1		NFKB1								SERPING1
CSF1	CSF1			GABPA		GABPA		GABPA		GABPA								BCL2L1
TNFRSF1A	TNFRSF1A			AHSA1		AHSA1		APC		APC								STAT3
NFKB2	NFKB2			PIK3CA		PIK3CA		HIF1A		HIF1A								MAGI2
CD81	CD81			PDE4D		PDE4D		REST		REST								REST
BCL6	BCL6			EP300		EP300		EIF2B4		EIF2B4								PPARGC1A
BCR	BCR			FYN		FYN		NR3C1		NR3C1								EHMT1
RELA	RELA			GABRA2		GABRA2		GPM6A		GPM6A								PRKG1
MMP14	MMP14			STIP1		STIP1		CRK		CRK								RELA
MYC	MYC			CD81		CD81		SLC6A1		SLC6A1								STIP1
SRF	SRF			ENG		ENG		STAT1		STAT1								IGF1R
TCF4	TCF4			GABBR1		GABBR1		JAG1		JAG1								PPP1CB
NAMPT	NAMPT			PTPN11		PTPN11		HDAC4		HDAC4								ACTB
GLI3	GLI3			NTN1		NTN1		RELA		RELA								GLUL
ANP32A	ANP32A				EZH2	EZH2		ABL1		ABL1								RELN
EIF2S2	EIF2S2				CENPB	CENPB		ATN1		ATN1								EIF2S2
MCL1	MCL1				EDNRA	EDNRA			AHSA1	AHSA1								PIK3CA
NR3C1	NR3C1				PTGS2	PTGS2			STIP1	STIP1								CSF1
PPARD	PPARD			SYK	LRP2	FOXP2			DLL1	DLL1								NOS1
DRD1	DRD1			IRF8	ABL1	KDR			RTN4R	RTN4R								CD81
MAOA	MAOA			DPYSL2	NR4A2	DLL1		MAGI2	DOCK2	BHLHE40								MYH9
BHLHE40	BHLHE40			PHF1				FMN2	MAOA	PDE4D								AHSA1
TLE1	TLE1			ANP32A				DMD	PTGS2	TLE1								IRAK1
SLC6A1	SLC6A1			FUS				BMI1	RAPGEF4	IRAK1								ANP32A
SMAD2		SMAD2		LGI1				RET	FYN	ASTN2								NR4A2
HIF1A		HIF1A		GPM6A				DAB1		CD81								BHLHE40
IGF1R		IGF1R		PPARD				ITGB1		ENG								ATN1
ERN1		ERN1		EIF2B4				ANGPT1										PPARD
PPARGC1A		PPARGC1A		NCSTN				TCF4										ASTN2
CUX1		CUX1		ERBB4				CENPB										MAOB
NFIX		NFIX		NFIX				NR4A2										MCL1
BMI1		BMI1		CRK				KDR										BMI1
	RELN	RELN		ASTN2				GLI3
	FYN	FYN		IRAK1				EDNRA
	CENPB	CENPB		SLC6A1
	ASTN2	ASTN2		PRKG1
RET	MYH9	NRG1		BCR
ANGPT1	GLUL	AR		HDAC6
DLL1	NR4A2	RAPGEF4		EHMT1
NFIA		NOS1		FMN2
NTN1		FOXP2
NOTCH1
