# Supplementary material for: Unlocking the Memory Component of Alzheimer’s Disease: Biological Processes and Pathways across Brain Regions
Source: Biomolecules. 2022 Feb 6;12(2):263. doi: 10.3390/biom12020263 (PMC8961579; doi:10.3390/biom12020263)
Supplement: Supplementary file 1 [file biomolecules-12-00263-s001.zip › Supplementary File S4.xlsx]

## Sheet: Nervous system
	BIOLOGICAL PROCESS	Cmn 9 brain areas (110 genes)	Cmn 10 brain areas (104 genes) (+Sub nigra)	Cmn Hip - Amy - Hyp (63)	Cmn Hip - Amy (32)	Cmn Hip - Hyp (8)	Cmn Amy - Hyp (4)	Un Hip (6)	Un Amy (3)	Un Hyp (5)	Cmn all cortexes (41)	Cmn An cing ctx - Fr ctx (39)	Cmn An cing ctx - Cer ctx (5)	Cmn Fr cotx - Cer ctx (4)	Un An cing ctx (22)	Un Cer ctx (3)	Un Fr ctx (3)	Cmn Nu ac - Cau - Put (62)	Cmn Nu ac - Put (20)	Cmn Nu ac - Cau (5)	Cmn Cau - Put (4)	Un Nu ac (14)	Un Cau (5)	Un Put (7)	Cereb (ALL) (39)	Sub nigra (without cmn) (107)	4 genes of 110 not cmn with Sub nigra
CNS development	central nervous system development (GO:0007417)	C3;GRIN2A;ATXN1;UBE3A;ASIC2;GRIN1;CDK5R1	C3;ATXN1;UBE3A;ASIC2;GRIN1;CDK5R1	ATN1;PTPN11					NR4A2;RELN		RELN;STAT3;PAX6					NR4A2	DLL1	RELN;STAT3;PTPN11	ATN1	PAX6	DLL1				STAT3	NR4A2;RELN;STAT3;ATN1;PAX6;PTPN11;DLL1	GRIN2A									.
	nervous system development (GO:0007399)	ACHE;CHRM1;ATXN1;DPYSL5;DLG4;DYRK1A;ASIC2;KALRN	ACHE;ATXN1;DPYSL5;DLG4;DYRK1A;ASIC2;KALRN	HDAC4;LGI1;GPM6A;APC;ERBB4;DPYSL2;ATN1;EP300;EPHB2	STAT3;PAX6;DRD1	.	RELN		NR4A2		RELN;JAG1;STAT3;NRG1;PAX6;DRD1	HDAC4;EP300;EPHB2	.		LGI1;GPM6A;ERBB4;DPYSL2	.		LGI1;RELN;ERBB4;STAT3;EP300;DRD1	HDAC4;GPM6A;JAG1;APC;ATN1	DPYSL2;PAX6					JAG1;STAT3;EPHB2;KALRN	HDAC4;LGI1;GPM6A;RELN;ERBB4;DPYSL2;STAT3;ATN1;EP300;PAX6;EPHB2	CHRM1									.
	regulation of nervous system development (GO:0051960)	CTNNB1	CTNNB1	ARNTL	BHLHE40			DLL1				ARNTL					DLL1	ARNTL			DLL1			BHLHE40		BHLHE40;DLL1	.
	positive regulation of nervous system development (GO:0051962)			LRP2;EPHB2								EPHB2				LRP2									EPHB2	LRP2;EPHB2	.
	negative regulation of nervous system development (GO:0051961)			REST	PAX6			NOTCH1			REST;NOTCH1;PAX6								REST	PAX6					REST;NOTCH1	REST;PAX6	.
	positive regulation of nervous system process (GO:0031646)	DICER1	DICER1																								.
	peripheral nervous system development (GO:0007422)	ASIC2	ASIC2																								.
	sympathetic nervous system development (GO:0048485)	CTNNB1	CTNNB1									SEMA3A						SEMA3A									.
	autonomic nervous system development (GO:0048483)											SEMA3A						SEMA3A									.
Brain	brain development (GO:0007420)	GRIN2A;ATXN1;UBE3A;PAFAH1B1;GRIN1;CDK5R1	ATXN1;UBE3A;PAFAH1B1;GRIN1;CDK5R1	PTPN11			RELN				RELN	PTPN11						RELN;PTPN11								RELN;PTPN11	GRIN2A
	brain morphogenesis (GO:0048854)	PAFAH1B1	PAFAH1B1
Ganglion	sympathetic ganglion development (GO:0061549)	CTNNB1	CTNNB1									SEMA3A						SEMA3A									.
	ganglion development (GO:0061548)																	SEMA3A									.
Substantia nigra	substantia nigra development (GO:0021762)	TTBK1	TTBK1	MAOB;ACTB								ACTB	MAOB					MAOB;ACTB								MAOB;ACTB	.
Anatomic structure morphogenesis	regulation of anatomical structure morphogenesis (GO:0022603)	EPHA4;GSK3B;CTNNB1;CDK5R1	EPHA4;GSK3B;CTNNB1;CDK5R1																								.
Anterior/posterior pattern	anterior/posterior pattern specification (GO:0009952)					SMAD2						SMAD2						SMAD2						BHLHE40	SMAD2		.
Bilateral symmetry	determination of bilateral symmetry (GO:0009855)							NOTCH1;DLL1			NOTCH1						DLL1				DLL1				NOTCH1		.
Left/right symmetry	determination of left/right symmetry (GO:0007368)							NOTCH1;DLL1			NOTCH1						DLL1				DLL1				NOTCH1		.
Axis specifications	dorsal/ventral axis specification (GO:0009950)											SMAD2						SMAD2							SMAD2		.
Neural tube	neural tube closure (GO:0001843)			LRP2												LRP2										LRP2	.
	primary neural tube formation (GO:0014020)			LRP2												LRP2										LRP2	.
Neurogenesis	regulation of neurogenesis (GO:0050767)	CTNNB1	CTNNB1	REST;LRP2;ARNTL	BHLHE40;PAX6	.		NOTCH1;DLL1			REST;NOTCH1;PAX6	ARNTL				LRP2	DLL1	ARNTL	REST	PAX6	DLL1			BHLHE40	REST;NOTCH1	REST;BHLHE40;PAX6;LRP2;DLL1	.
	positive regulation of neurogenesis (GO:0050769)	TIAM1;CTNNB1;PLXNA4	TIAM1;CTNNB1;PLXNA4	NTRK2;LRP2		CUX1					NTRK2;CDKL5					LRP2		CDKL5;CUX1		NTRK2					NTRK2	NTRK2;LRP2	.
	negative regulation of neurogenesis (GO:0050768)	LINGO1	LINGO1	RTN4R;REST	PAX6			NOTCH1			RTN4R;REST;NOTCH1;PAX6								REST	PAX6	RTN4R				LINGO1;REST;NOTCH1	RTN4R;REST;PAX6	.
Gliogenesis	gliogenesis (GO:0042063)						RELN				RELN							RELN								RELN	.									.
	positive regulation of gliogenesis (GO:0014015)			LRP2												LRP2											.									.
	glial cell-derived neurotrophic factor receptor signaling pathway (GO:0035860)										RET																.									.
Neural crest	neural crest cell development (GO:0014032)			ERBB4							NRG1	SEMA3A			ERBB4			ERBB4;SEMA3A								ERBB4	.
	neural crest cell migration (GO:0001755)			ERBB4							NRG1	SEMA3A			ERBB4			ERBB4;SEMA3A								ERBB4	.
Neuroblast	neuroblast proliferation (GO:0007405)	PAFAH1B1	PAFAH1B1		BHLHE40																						.
	regulation of neuroblast proliferation (GO:1902692)	CTNNB1	CTNNB1																								.
	positive regulation of neuroblast proliferation (GO:0002052)	CTNNB1	CTNNB1																								.
Precursor cell	positive regulation of neural precursor cell proliferation (GO:2000179)	CTNNB1	CTNNB1	LRP2												LRP2										LRP2	.
CNS neuron	central nervous system neuron differentiation (GO:0021953)	MAP2;CTNNB1	MAP2;CTNNB1	NTRK2												NR4A2				NTRK2					NTRK2;MAP2	NR4A2;NTRK2	.									.
	central nervous system neuron development (GO:0021953)				STAT3;PAX6		RELN	DLL1	NR4A2		NTRK2									NTRK2					NTRK2;MAP2	NTRK2	.									.
Neuron function & regulation	generation of neurons (GO:0048699)		.	GPM6A;NTRK2;ARNTL	BHLHE40		RELN;ASTN2	DLL1	NR4A2		NTRK2;RELN;CDKL5	SEMA3A;ARNTL			GPM6A;ASTN2	NR4A2	DLL1	CDKL5;RELN;SEMA3A;ARNTL	GPM6A	NTRK2	DLL1	NR4A2		BHLHE40;ASTN2	NTRK2	NR4A2;GPM6A;NTRK2;RELN;BHLHE40;ASTN2;DLL1	.									.
	neuron development (GO:0048666)			LGI1;GPM6A;NTRK2	SRF								SRF		LGI1;GPM6A			LGI1;SRF	GPM6A	NTRK2					NTRK2;MAP2	LGI1;GPM6A;NTRK2	.									.
	neuron maturation (GO:0042551)	C3	C3																								.									.
	neuron differentiation (GO:0030182)	CTNNB1;CDK5R1	CTNNB1;CDK5R1	NTRK2	SRF;PAX6				NR4A2	NRG1	NTRK2;PAX6		SRF			NR4A2		SRF		NTRK2;PAX6		NR4A2			NTRK2	NR4A2;NTRK2;PAX6	.									.
	regulation of neuron differentiation (GO:0045664)	MED1;TIAM1;CDK5R1	MED1;TIAM1;CDK5R1	REST	TCF4			DLL1		NRG1	REST;TCF4						DLL1		REST		DLL1				REST	REST;DLL1	.									.
	negative regulation of neuron differentiation (GO:0045665)	GSK3B;MED1	GSK3B;MED1	REST				DLL1			REST						DLL1		REST		DLL1				REST	REST;DLL1	.									.
	positive regulation of neuron differentiation (GO:0045666)			REST	TCF4						REST;TCF4								REST						REST	REST	.									.
	neuron migration (GO:0001764)	SRPK2;PTK2B;CTNNB1;FOXO3;CDK5R1	MAP1B;PAFAH1B1;CDK5R1	GPM6A;NTRK2			RELN;ASTN2		NR4A2		NTRK2;RELN;CDKL5	SEMA3A			GPM6A;ASTN2	NR4A2		CDKL5;RELN;SEMA3A	GPM6A					ASTN2	NTRK2	NR4A2;GPM6A;NTRK2;RELN;ASTN2	.									.
	regulation of neuron migration (GO:2001222)	CAMK2A	CAMK2A									SEMA3A						SEMA3A							CAMK2A		.									.
	positive regulation of neuron migration (GO:2001224)											SEMA3A						SEMA3A									.									.
	regulation of neuron apoptotic process (GO:0043523)	SRPK2;PTK2B;CTNNB1;FOXO3;CDK5R1	SRPK2;PTK2B;CTNNB1;FOXO3;CDK5R1																								.									.
	neuron remodeling (GO:0016322)	C3	C3																								.									.
	neuron cell-cell adhesion (GO:0007158)						ASTN2	RET			RET				ASTN2							RET				RET;ASTN2	.									.
	neuron fate specification (GO:0048665)							DLL1									DLL1				DLL1					DLL1	.									.
	neuron fate commitment (GO:0048663)				PAX6			DLL1			PAX6						DLL1			PAX6	DLL1					PAX6;DLL1	.									.
Neuron projection	neuron projection development (GO:0031175)	EPHA4;GSK3B;MAP2;DLG4;RASGRF1;STMN2;DICER1;DBN1;RAB11A;SHANK1;CDK5R1	EPHA4;GSK3B;MAP2;DLG4;RASGRF1;STMN2;DICER1;DBN1;RAB11A;SHANK1;CDK5R1	LGI1;GPM6A;EPHB2	.						NTRK2	EPHB2			LGI1;GPM6A			LGI1	GPM6A			TCF4			MAP2;EPHB2	LGI1;GPM6A;EPHB2	.									.
	regulation of neuron projection development (GO:0010975)	EPHA4;GSK3B;HDAC2;STMN2;PTK2B;PSEN1;DBN1;CDK5R1	EPHA4;GSK3B;HDAC2;STMN2;PTK2B;PSEN1;DBN1;CDK5R1	RTN4R;NTRK2;MAGI2;EP300;AKT1	.		RELN			NRG1	RTN4R;RET;NTRK2;RELN;CDKL5	SEMA3A;MAGI2;EP300	.					CDKL5;RELN;SEMA3A;EP300;AKT1	.	NTRK2	RTN4R				NTRK2	RTN4R;RET;NTRK2;RELN;MAGI2;EP300;AKT1	.									.
	negative regulation of neuron projection development (GO:0010977)	EPHA4;LINGO1;HDAC2;STMN2	EPHA4;LINGO1;HDAC2;STMN2	.	.			RET			RTN4R	SEMA3A						SEMA3A			RTN4R				LINGO1	RTN4R	.									.
	positive regulation of neuron projection development (GO:0010976)	STMN2;PTK2B;DBN1	STMN2;PTK2B;DBN1	NTRK2;MAGI2;EP300	.		RELN	RET			RET;NTRK2;RELN	MAGI2;EP300						RELN;EP300		NTRK2					NTRK2	RET;NTRK2;RELN;MAGI2;EP300	.									.
	neuron projection extension (GO:1990138)	MAP1B;CTNNB1	MAP1B;CTNNB1		.							SEMA3A						SEMA3A				TCF4					.									.
	neuron projection fasciculation (GO:0106030)	EPHA4;CDK5R1	EPHA4;CDK5R1	EPHB2								EPHB2										RET;MAGI2			EPHB2	EPHB2	.									.
	neuron projection maintenance (GO:1990535)	MAP1A;PSEN1	MAP1A;PSEN1																			NR4A2			MAP1A		.									.
	neuron projection morphogenesis (GO:0048812)	MAP2;DLG4;MAP1B;MAP1A;CTNNB1;ANK3;DICER1;DBN1;SHANK1	MAP2;DLG4;MAP1B;MAP1A;CTNNB1;ANK3;DICER1;DBN1;SHANK1	GPM6A;LRP2;EPHB2;ACTB	.							EPHB2;ACTB			GPM6A	LRP2		ACTB	GPM6A			NR4A2			MAP2;MAP1A;EPHB2	GPM6A;LRP2;EPHB2;ACTB	.									.
	neuron projection organization (GO:0106027)	GSK3B;MAP1A;PSEN1	GSK3B;MAP1A;PSEN1	.																		KDR			MAP1A		.									.
	neuron projection arborization (GO:0140058)			LRP2			.									LRP2										LRP2	.									.
	regulation of neuron projection arborization (GO:0150011)	DLG4	DLG4																							LRP2	.									.
	positive regulation of neuron projection arborization (GO:0150012)	DLG4	DLG4																			RET;MAGI2					.									.
	negative regulation of neuron projection regeneration (GO:0070571)	EPHA4	EPHA4								RTN4R										RTN4R	NR4A2				RTN4R	.									.
	neuron projection extension involved in neuron projection guidance (GO:1902284)	.										SEMA3A						SEMA3A									.									.
	central nervous system neuron development (GO:0021954)			NTRK2							NTRK2																.
	forebrain neuron differentiation (GO:0021879)			ERBB4											ERBB4			ERBB4		NTRK2						ERBB4	.									.
	dopaminergic neuron differentiation (GO:0071542)								NR4A2							NR4A2						NR4A2				NR4A2	.									.
	midbrain dopaminergic neuron differentiation (GO:1904948)								NR4A2							NR4A2						NR4A2				NR4A2	.									.
	cell morphogenesis involved in neuron differentiation (GO:0048667)	.																ACTB							MAP2;MAP1A	ACTB	.									.
Astrocyte	astrocyte development (GO:0014002)							DLL1									DLL1				DLL1					DLL1	.									.
	astrocyte differentiation (GO:0048708)				STAT3			DLL1			STAT3						DLL1	STAT3			DLL1				STAT3	STAT3;DLL1	.									.
	regulation of astrocyte differentiation (GO:0048710)	EPHA4	EPHA4					NOTCH1			NOTCH1														NOTCH1		.									.
	positive regulation of astrocyte differentiation (GO:0048711)	TTBK1	TTBK1					NOTCH1			NOTCH1														NOTCH1		.									.
	regulation of astrocyte activation (GO:0061888)	TTBK1	TTBK1																								.									.
Oligodendrocyte	oligodendrocyte development (GO:0014003)			EIF2B4											EIF2B4				EIF2B4								.
	oligodendrocyte differentiation (GO:0048709)			EIF2B4											EIF2B4				EIF2B4								.
	regulation of oligodendrocyte differentiation (GO:0048713)							NOTCH1			NOTCH1														NOTCH1		.
	negative regulation of oligodendrocyte differentiation (GO:0048715)							NOTCH1			NOTCH1														NOTCH1		.
Glial cell	glial cell differentiation (GO:0010001)				STAT3		RELN				RELN;STAT3							RELN;STAT3							STAT3	RELN;STAT3	.									.
	regulation of glial cell differentiation (GO:0045685)	EPHA4	EPHA4																								.									.
	positive regulation of glial cell differentiation (GO:0045687)	DICER1	DICER1					NOTCH1			NOTCH1														NOTCH1		.									.
	negative regulation of glial cell differentiation (GO:0045686)							NOTCH1			NOTCH1														NOTCH1		.									.
	radial glial cell differentiation (GO:0060019)				STAT3													STAT3							STAT3	STAT3	.									.
	glial cell development (GO:0021782)			EIF2B4				DLL1							EIF2B4		DLL1		EIF2B4		DLL1					DLL1	.									.
	regulation of glial cell apoptotic process (GO:0034350)	PRKCD	PRKCD					DLL1									DLL1				DLL1				PRKCD	DLL1	.									.
	negative regulation of glial cell apoptotic process (GO:0034351)	PRKCD	PRKCD					DLL1									DLL1				DLL1				PRKCD	DLL1	.									.
	regulation of glial cell proliferation (GO:0060251)	CHRM1						NOTCH1			NOTCH1														NOTCH1		CHRM1									.
	negative regulation of glial cell proliferation (GO:0060253)							NOTCH1			NOTCH1														NOTCH1		.									.
	positive regulation of glial cell migration (GO:1903977)				CSF1						CSF1							CSF1								CSF1	.									.
Cerebral cortex cell	cerebral cortex cell migration (GO:0021795)						RELN				RELN							RELN									.
																											.
																											.
																											.
																											.
																											.
																											.
																											.
																											.
																											.
																											.
																											.
																											.
																											.
																											.
																											.
																											.
																											.
																											.
																											.
																											.

## Sheet: Neurotransmitters
	BIOLOGICAL PROCESS	Cmn 9 brain areas (110 genes)	Cmn 10 brain areas (104 genes) (+Sub nigra)	Cmn Hip - Amy - Hyp (63)	Cmn Hip - Amy (32)	Cmn Hip - Hyp (8)	Cmn Amy - Hyp (4)	Un Hip (6)	Un Amy (3)	Un Hyp (5)	Cmn all cortexes (41)	Cmn An cing ctx - Fr ctx (39)	Cmn An cing ctx - Cer ctx (5)	Cmn Fr cotx - Cer ctx (4)	Un An cing ctx (22)	Un Cer ctx (3)	Un Fr ctx (3)	Cmn Nu ac - Cau - Put (62)	Cmn Nu ac - Put (20)	Cmn Nu ac - Cau (5)	Cmn Cau - Put (4)	Un Nu ac (14)	Un Cau (5)	Un Put (7)	Cereb (ALL) (39)	Sub nigra (without cmn) (107)	4 genes of 110 not cmn with Sub nigra
Neurotransmitter function & regulation	neurotransmitter secretion (GO:0007269)	SNAP25;SYN1;STX1A
	regulation of neurotransmitter secretion (GO:0046928)	GSK3B;CAMK2A;SYN1	GSK3B;CAMK2A;SYN1																						CAMK2A		GRIN2A
	neurotransmitter loading into synaptic vesicle (GO:0098700)			SLC17A7							SLC17A7
	neurotransmitter uptake (GO:0001504)	SNAP25;SLC29A1	SNAP25;SLC29A1						GLUL		GLUL														GLUL	GLUL
	neurotransmitter reuptake (GO:0098810)	SLC29A1	SLC29A1
	neurotransmitter transport (GO:0006836)	SNAP25;SLC29A1;SYN1;STX1A	SNAP25;SLC29A1;SYN1;STX1A	GABRA2;SLC17A7	MAOA				GLUL		SLC17A7;GLUL	GABRA2						GABRA2							GABRA2;GLUL	GABRA2;SLC17A7;GLUL;SLC6A3
	regulation of neurotransmitter transport (GO:0051588)	CAMK2A;SYN1	CAMK2A;SYN1		MAOA;DRD1																				CAMK2A
	neurotransmitter receptor transport to postsynaptic membrane (GO:0098969)	RAB11A	RAB11A		DRD1
	neurotransmitter receptor transport, endosome to plasma membrane (GO:0099639)	VPS35;RAB11A	VPS35;RAB11A		ABL1;DRD1
	neurotransmitter receptor transport, endosome to postsynaptic membrane (GO:0098887)	RAB11A	RAB11A		ABL1;DRD1;GABPA																				GRIA1;DAPK1;CAMK2A
	neurotransmitter biosynthetic process (GO:0042136)	ACHE	ACHE							NOS1								NOS1							NOS1	NOS1;SLC6A3
	regulation of neurotransmitter receptor activity (GO:0099601)	GRIA1;GRIA2;GRIN2A;DAPK1;DLG4;CAMK2A;PTK2B;SHANK1;GRIN1	GRIA1;GRIA2;DAPK1;DLG4;CAMK2A;PTK2B;SHANK1;GRIN1		DRD1		RELN											RELN								RELN
	neurotransmitter receptor diffusion trapping (GO:0099628)	DLG4	DLG4		ABL1;DRD1;GABPA
Dopamine	dopamine transport (GO:0015872)																	MAOB								SLC6A3
	regulation of dopamine uptake involved in synaptic transmission (GO:0051584)				DRD1													DRD1
	dopamine catabolic process (GO:0042420)			MAOB	MAOA						MAOA		MAOB					MAOB;DRD1							MAOA	MAOB;MAOA
	dopamine metabolic process (GO:0042417)			MAOB	MAOA;DRD1						MAOA;DRD1		MAOB										MAOA		MAOA	MAOB;MAOA
	response to dopamine (GO:1903350)	MAPK1	MAPK1		ABL1;DRD1
Catecholamine	regulation of catecholamine secretion (GO:0050433)	STX1A	STX1A
	positive regulation of catecholamine secretion (GO:0033605)	STX1A	STX1A
	catecholamine uptake (GO:0090493)																									SLC6A3
	regulation of catecholamine uptake involved in synaptic transmission (GO:0051940)				DRD1													DRD1
	catecholamine catabolic process (GO:0042424)			MAOB	MAOA						MAOA		MAOB					MAOB					MAOA		MAOA	MAOB;MAOA
	catecholamine metabolic process (GO:0006584)				DRD1						DRD1							DRD1
	cellular response to catecholamine stimulus (GO:0071870)	RYR2;MAPK1;PRKACA	RYR2;MAPK1;PRKACA	GABPA	ABL1;DRD1
Epinephrine	cellular response to epinephrine stimulus (GO:0071872)	RYR2;PRKACA	RYR2;PRKACA
GABA	gamma-aminobutyric acid transport (GO:0015812)				SLC6A1														SLC6A1						SLC6A1
NMDA &AMPA	regulation of NMDA receptor activity (GO:2000310)	GRIA1;GRIA2;GRIN2A;DAPK1;DLG4;CAMK2A;PTK2B;GRIN1	GRIA1;GRIA2;DAPK1;DLG4;CAMK2A;PTK2B;GRIN1	EPHB2			RELN				RELN	EPHB2						RELN							GRIA1;DAPK1;CAMK2A;EPHB2		GRIN2A
	regulation of AMPA receptor activity (GO:2000311)	SHANK1	SHANK1				RELN				RELN							RELN
	positive regulation of AMPA receptor activity (GO:2000969)						RELN				RELN							RELN
Glutamate	glutamate catabolic process (GO:0006538)								GLUL		GLUL														GLUL	GLUL
	glutamate metabolic process (GO:0006536)								GLUL		GLUL														GLUL	GLUL

## Sheet: Channels
	BIOLOGICAL PROCESS	Cmn 9 brain areas (110 genes)	Cmn 10 brain areas (104 genes) (+Sub nigra)	Cmn Hip - Amy - Hyp (63)	Cmn Hip - Amy (32)	Cmn Hip - Hyp (8)	Cmn Amy - Hyp (4)	Un Hip (6)	Un Amy (3)	Un Hyp (5)	Cmn all cortexes (41)	Cmn An cing ctx - Fr ctx (39)	Cmn An cing ctx - Cer ctx (5)	Cmn Fr cotx - Cer ctx (4)	Un An cing ctx (22)	Un Cer ctx (3)	Un Fr ctx (3)	Cmn Nu ac - Cau - Put (62)	Cmn Nu ac - Put (20)	Cmn Nu ac - Cau (5)	Cmn Cau - Put (4)	Un Nu ac (14)	Un Cau (5)	Un Put (7)	Cereb (ALL) (39)	Sub nigra (without cmn) (107)	4 genes of 110 not cmn with Sub nigra
Calcium	calcium-mediated signaling (GO:0019722)																KDR					KDR			GRM5;KDR
	regulation of calcium-mediated signaling (GO:0050848)	ITPR1;HTT	ITPR1;HTT																						ITPR1
	regulation of calcium ion transmembrane transport via high voltage-gated calcium channel (GO:1902514)																	NOS1							NOS1	NOS1
	store-operated calcium entry (GO:0002115)			STIM2
	positive regulation of store-operated calcium channel activity (GO:1901341)			STIM2								STIM2						STIM2								STIM2
	regulation of voltage-gated calcium channel activity (GO:1901385)			DMD								DMD
	regulation of ryanodine-sensitive calcium-release channel activity (GO:0060314)			DMD	PDE4D					NOS1		PDE4D;DMD										DMD		PDE4D	NOS1	PDE4D;NOS1
	cellular calcium ion homeostasis (GO:0006874)			STIM2								STIM2						STIM2								STIM2
	regulation of calcium ion import (GO:0090279)						FYN				PDGFRB	FYN											FYN
	store-operated calcium entry (GO:0002115)											STIM2														STIM2
	calcium ion transport (GO:0006816)	RYR2;CAMK2A;ITPR1;CACNA1C;PSEN1	RYR2;CAMK2A;ITPR1;CACNA1C;PSEN1	STIM2			FYN					STIM2;FYN						STIM2					FYN		CAMK2A;ITPR1	STIM2			.
	calcium ion transport into cytosol (GO:0060402)	RYR2;GRIN2A;CACNA1C;GRIN1	RYR2;CACNA1C;GRIN1																										.
	regulation of calcium ion transport (GO:0051924)	HOMER1;CAMK2A;CTNNB1	HOMER1;CAMK2A;CTNNB1	STIM2			FYN			NOS1		STIM2						STIM2;NOS1					FYN		CAMK2A;NOS1	STIM2;NOS1			.
	positive regulation of calcium ion transport (GO:0051928)			STIM2	DRD1						PDGFRB	STIM2													CAMK2A	STIM2
	negative regulation of calcium ion transport (GO:0051926)									NOS1								NOS1							NOS1	NOS1
	calcium ion transmembrane transport (GO:0070588)	GRIN2A;CACNA1C;GRIN1	CACNA1C;GRIN1																								GRIN2A		.
	regulation of calcium ion transmembrane transport (GO:1903169)	PTK2B	PTK2B				FYN											NOS1					FYN		NOS1	NOS1			.
	regulation of calcium ion transmembrane transporter activity (GO:1901019)	PRKACA	PRKACA		PDE4D																	DMD		PDE4D					.
	regulation of calcium ion-dependent exocytosis (GO:0017158)	STX1A	STX1A																										.
	negative regulation of calcium ion-dependent exocytosis (GO:0045955)																									REST
	regulation of cytosolic calcium ion concentration (GO:0051480)																					EDNRA
	positive regulation of cytosolic calcium ion concentration (GO:0007204)				ABL1;DRD1						DRD1
	release of sequestered calcium ion into cytosol (GO:0051209)																								ITPR1
	regulation of release of sequestered calcium ion into cytosol (GO:0051279)			DMD	PDE4D;DRD1							PDE4D;DMD						NOS1;DRD1						PDE4D	NOS1				.
	positive regulation of release of sequestered calcium ion into cytosol (GO:0051281)				DRD1													DRD1
	response to calcium ion (GO:0051592)																								KCNMA1
Cation	regulation of cation channel activity (GO:2001257)	GRIA1;GRIA2;HOMER1;DAPK1;CAMK2A;ANK3;GRIN1;GRIN2A;FGF14;DLG4;PTK2B;PRKACA;SHANK1	GRIA1;GRIA2;HOMER1;DAPK1;DLG4;CAMK2A;PTK2B;ANK3;PRKACA;SHANK1;GRIN1	DMD	ITGB1;PDE4D		RELN			NOS1	ITGB1;RELN	PDE4D;DMD						RELN;NOS1				ITGB1;DMD		PDE4D	GRIA1;DAPK1;CAMK2A;NOS1	ITGB1;RELN;PDE4D;NOS1	GRIN2A;FGF14
	positive regulation of cation channel activity (GO:2001259)	HTT;ANK3	HTT;ANK3	EPHB2			RELN					EPHB2						RELN							EPHB2	RELN;EPHB2
	negative regulation of cation channel activity (GO:2001258)			EPHB2								EPHB2													EPHB2	EPHB2
	cation transport (GO:0006812)			LRP2												LRP2									KCNMA1	LRP2;SLC6A3
	positive regulation of cation transmembrane transport (GO:1904064)																									GABBR1;NOS1
	inorganic cation transmembrane transport (GO:0098662)				SLC6A1										SLC6A1				SLC6A1						SLC6A3	SLC6A3
Sodium	regulation of voltage-gated sodium channel activity (GO:1905150)	FGF14																									FGF14
	sodium ion transport (GO:0006814)				SLC6A1										SLC6A1				SLC6A1						SLC6A1	SLC6A3
	regulation of sodium ion transport (GO:0002028)									NOS1								NOS1							NOS1	NOS1
	regulation of sodium ion transmembrane transporter activity (GO:2000649)			DMD																		DMD
	positive regulation of sodium ion transmembrane transport (GO:1902307)			DMD						NOS1		DMD										DMD			NOS1	NOS1
Magnesium	magnesium ion homeostasis (GO:0010960)	ANK3	ANK3
	response to magnesium ion (GO:0032026)	ANK3	ANK3
Potassium	regulation of inward rectifier potassium channel activity (GO:1901979)				ITGB1						ITGB1											ITGB1				ITGB1
	negative regulation of voltage-gated potassium channel activity (GO:1903817)	ANK3	ANK3
	cellular potassium ion homeostasis (GO:0030007)																								KCNMA1
	potassium ion transport (GO:0006813)	KCNMA1;HCN1	KCNMA1;HCN1																SLC6A1						KCNMA1
	regulation of potassium ion transport (GO:0043266)	PTK2B;ANK3	PTK2B;ANK3	GABBR1	DRD1					NOS1	DRD1							DRD1;NOS1	SLC6A1						NOS1	NOS1			.
	positive regulation of potassium ion transport (GO:0043268)	KCNMA1	KCNMA1	GABBR1	DRD1						DRD1	GABBR1						GABBR1;DRD1	SLC6A1						KCNMA1	GABBR1			.
	negative regulation of potassium ion transport (GO:0043267)	PTK2B	PTK2B							NOS1								NOS1							NOS1	NOS1			.
	regulation of potassium ion transmembrane transport (GO:1901379)	KCNMA1	KCNMA1		ITGB1							GABBR1						GABBR1							KCNMA1	GABBR1			.
	regulation of potassium ion transmembrane transporter activity (GO:1901016)																					ITGB1
	positive regulation of potassium ion transmembrane transport (GO:1901381)																								KCNMA1
	response to potassium ion (GO:0035864)	DLG4	DLG4
Chloride	chloride transport (GO:0006821)			GABRA2	SLC6A1							GABRA2			SLC6A1				SLC6A1						GABRA2;SLC6A1	GABRA2
	regulation of chloride transport (GO:2001225)																								GRM5
Ion	ion homeostasis (GO:0050801)	SLC12A5	SLC12A5																										.
	ion transport (GO:0006811)	SLC12A5;GRIN1	SLC12A5;GRIN1	SLC17A7							SLC17A7															SLC17A7			.
	regulation of ion transport (GO:0043269)	CHRM1;ANK3	ANK3		DRD1					NOS1	DRD1														NOS1	NOS1	CHRM1		.
	positive regulation of ion transport (GO:0043270)	CHRM1;CAMK2A;ANK3	CAMK2A;ANK3	STIM2	DRD1						DRD1	STIM2													CAMK2A	STIM2	CHRM1		.
	negative regulation of ion transport (GO:0043271)	PTK2B	PTK2B							NOS1															NOS1	NOS1
	positive regulation of ion transmembrane transporter activity (GO:0032414)																					DMD
Iron ion	iron ion homeostasis (GO:0055072)				MYC						MYC														MYC	MYC
Metal ion	cellular metal ion homeostasis (GO:0006875)	MAPK8;DLG4;MAPK1;ANK3	MAPK8;DLG4;MAPK1;ANK3																						KCNMA1	STIM2
	metal ion transport (GO:0030001)			LRP2								FYN				LRP2							FYN		CAMK2A;ITPR1	LRP2
	cellular response to metal ion (GO:0071248)	MAPK8;DLG4;MAPK1;ANK3	MAPK8;DLG4;MAPK1;ANK3	STIM2
Anion	anion transport (GO:0006820)			SLC17A7							SLC17A7															SLC17A7
	inorganic anion transmembrane transport (GO:0098661)			GABRA2	SLC6A1							GABRA2			SLC6A1				SLC6A1						GABRA2;SLC6A1	GABRA2

## Sheet: Synaptic transmission
	BIOLOGICAL PROCESS	Cmn 9 brain areas (110 genes)	Cmn 10 brain areas (104 genes) (+Sub nigra)	Cmn Hip - Amy - Hyp (63)	Cmn Hip - Amy (32)	Cmn Hip - Hyp (8)	Cmn Amy - Hyp (4)	Un Hip (6)	Un Amy (3)	Un Hyp (5)	Cmn all cortexes (41)	Cmn An cing ctx - Fr ctx (39)	Cmn An cing ctx - Cer ctx (5)	Cmn Fr cotx - Cer ctx (4)	Un An cing ctx (22)	Un Cer ctx (3)	Un Fr ctx (3)	Cmn Nu ac - Cau - Put (62)	Cmn Nu ac - Put (20)	Cmn Nu ac - Cau (5)	Cmn Cau - Put (4)	Un Nu ac (14)	Un Cau (5)	Un Put (7)	Cereb (ALL) (39)	Sub nigra (without cmn) (107)	4 genes of 110 not cmn with Sub nigra
Axon development	axon development (GO:0061564)	MAP1B;MAP1A;ANK3;CDK5R1	MAP1B;MAP1A;ANK3;CDK5R1	EPHB2;ACTB								EPHB2;ACTB						ACTB							MAP1A;EPHB2	EPHB2;ACTB
3.2.7 Axonogenesis	axonogenesis (GO:0007409)	EPHA4;MAP1B;MAP1A;MAPK1;RANBP9;GRB2;ANK3;PIK3R1;PIK3CB;CDK5R1	EPHA4;MAP1B;MAP1A;MAPK1;RANBP9;GRB2;ANK3;PIK3R1;PIK3CB;CDK5R1	LGI1;DAB1;PIK3CA;PIK3CD;NCAM1;PTPN11;EPHB2;ACTB			RELN;FYN	RET;NOTCH1			RET;NOTCH1;RELN;PIK3CD;NCAM1;PIK3CD;NCAM1	PIK3CA;SEMA3A;FYN;PTPN11;EPHB2;ACTB	DAB1		LGI1			LGI1;RELN;PIK3CA;SEMA3A;PTPN11;ACTB				RET;DAB1	FYN		NOTCH1;MAP1A;EPHB2	RET;LGI1;DAB1;RELN;PIK3CA;PIK3CD;NCAM1;PTPN11;EPHB2;ACTB
	regulation of axonogenesis (GO:0050770)	GSK3B;EPHA4;TIAM1;LINGO1;PLXNA4	GSK3B;EPHA4;TIAM1;LINGO1;PLXNA4	RTN4R;NTRK2							RTN4R;NTRK2									NTRK2	RTN4R				NTRK2;LINGO1	RTN4R;NTRK2
	positive regulation of axonogenesis (GO:0050772)	TIAM1;PLXNA4;DBN1	TIAM1;PLXNA4;DBN1	NTRK2				NTN1			NTRK2;CDKL5	NTN1						CDKL5		NTRK2					NTRK2	NTRK2;NTN1
	negative regulation of axonogenesis (GO:0050771)	LINGO1;MAP2	LINGO1;MAP2	RTN4R							RTN4R										RTN4R				LINGO1;MAP2	RTN4R
	central nervous system neuron axonogenesis (GO:0021955)			EPHB2								EPHB2													EPHB2	EPHB2
	central nervous system projection neuron axonogenesis (GO:0021952)	EPHA4;PAFAH1B1	EPHA4;PAFAH1B1	EPHB2								EPHB2													EPHB2	EPHB2
Axon regeneration	regulation of axon regeneration (GO:0048679)	EPHA4	EPHA4	RTN4R							RTN4R										RTN4R					RTN4R
	negative regulation of axon regeneration (GO:0048681)	EPHA4	EPHA4	RTN4R							RTN4R										RTN4R					RTN4R
Axon guidance	axon guidance (GO:0007411)	EPHA4;MAPK1;RANBP9;GRB2;PIK3R1;PIK3CB;PLXNA4;CDK5R1	EPHA4;MAPK1;RANBP9;GRB2;PIK3R1;PIK3CB;PLXNA4;CDK5R1	LGI1;DAB1;PIK3CA;PIK3CD;NCAM1;PTPN11;EPHB2			RELN;FYN	RET;NOTCH1;NTN1			RET;NOTCH1;RELN;PIK3CD;NCAM1;PIK3CD;NCAM1	PIK3CA;SEMA3A;FYN;PTPN11;EPHB2;NTN1	DAB1		LGI1			LGI1;RELN;PIK3CA;SEMA3A;PTPN11	NCAM1			RET;DAB1	FYN		NOTCH1;EPHB2	RET;LGI1;DAB1;RELN;PIK3CA;PIK3CD;NCAM1;PTPN11;EPHB2;NTN1
	motor neuron axon guidance (GO:0008045)	EPHA4	EPHA4					NTN1				SEMA3A;NTN1						SEMA3A								NTN1
	commissural neuron axon guidance (GO:0071679)			NCAM1;EPHB2								EPHB2							NCAM1						EPHB2	NCAM1;EPHB2
Axon extension	axon extension (GO:0048675)	MAP1B	MAP1B									SEMA3A						SEMA3A
	regulation of axon extension (GO:0030516)	GSK3B;MAP2;DBN1	GSK3B;MAP2;DBN1	RTN4R	ABL1			NTN1			RTN4R;CDKL5	SEMA3A;NTN1				ABL1		CDKL5;SEMA3A	ABL1		RTN4R				MAP2	RTN4R;ABL1;NTN1
	positive regulation of axon extension (GO:0045773)	DBN1	DBN1					NTN1			CDKL5	NTN1						CDKL5								NTN1
	negative regulation of axon extension (GO:0030517)	MAP2	MAP2	RTN4R							RTN4R	SEMA3A						SEMA3A			RTN4R				MAP2	RTN4R
	axon extension involved in axon guidance (GO:0048846)											SEMA3A						SEMA3A
	regulation of axon extension involved in axon guidance (GO:0048841)											SEMA3A						SEMA3A
	negative regulation of axon extension involved in axon guidance (GO:0048843)											SEMA3A						SEMA3A
Axonal transport	axonal transport (GO:0098930)	SPAST;PAFAH1B1	SPAST;PAFAH1B1								HIF1A								HIF1A							HIF1A
	axo-dendritic protein transport (GO:0099640)	MAP1A	MAP1A																						MAP1A
	anterograde axonal transport (GO:0008089)	SPAST;MAP1A	SPAST;MAP1A																						MAP1A
	retrograde axonal transport (GO:0008090)	MAP1A;PAFAH1B1	MAP1A;PAFAH1B1																						MAP1A
	anterograde axonal protein transport (GO:0099641)	GRIA1;GRIA2;SNAP25;CHRM1;SLC12A5;HOMER1;SYN1;GRIN1;GRIN2A;GRM5;DLG4;MAPK1;PRKACA;ASIC2;PAFAH1B1	GRIA1;GRIA2;SNAP25;SLC12A5;HOMER1;SYN1;GRIN1;GRM5;DLG4;MAPK1;PRKACA;ASIC2;PAFAH1B1																						MAP1A		GRIN2A;CHRM1
	axonal transport of mitochondrion (GO:0019896)										HIF1A
Axonal fasciculation	axonal fasciculation (GO:0007413)	EPHA4;CDK5R1	EPHA4;CDK5R1									EPHB2													EPHB2	EPHB2
Myelination	myelination in peripheral nervous system (GO:0022011)	DICER1	DICER1																									.
	regulation of myelination (GO:0031641)	DICER1	DICER1	EIF2B4											EIF2B4				EIF2B4									.
	positive regulation of myelination (GO:0031643)	DICER1	DICER1																									.
Myelin	myelin assembly (GO:0032288)	DICER1	DICER1
Synaptic function & regulation	chemical synaptic transmission (GO:0007268)	GRIA1;GRIA2;SNAP25;CHRM1;SLC12A5;HOMER1;SYN1;GRIN1;GRIN2A;GRM5;DLG4;MAPK1;PRKACA;ASIC2;STX1A;PAFAH1B1	GRIA1;GRIA2;SNAP25;SLC12A5;HOMER1;SYN1;GRIN1;GRM5;DLG4;MAPK1;PRKACA;ASIC2;STX1A;PAFAH1B1	GABRA2;SLC17A7	SLC6A1						SLC17A7	GABRA2			SLC6A1			GABRA2	SLC6A1						GRIA1;GABRA2;GRM5;SLC6A1	GABRA2;SLC17A7	GRIN2A;CHRM1
	modulation of chemical synaptic transmission (GO:0050804)	GRM5;HOMER1;DLG4;CAMK2A;LRRC4;SYN1	GRM5;HOMER1;DLG4;CAMK2A;LRRC4;SYN1	LGI1	ITGB1;BCR		RELN				ITGB1;RELN				LGI1;BCR			BCR;LGI1;RELN				ITGB1			GRM5;CAMK2A	BCR;ITGB1;LGI1;RELN
	chemical synaptic transmission, postsynaptic (GO:0099565)	GSK3B;GRIN2A;GRIN1	GSK3B;GRIN1	AKT1														AKT1								AKT1	GRIN2A
	excitatory chemical synaptic transmission (GO:0098976)	GRIN2A;GRIN1	GRIN1																								GRIN2A
	excitatory postsynaptic potential (GO:0060079)	GSK3B;GRIN2A;GRIN1	GSK3B;GRIN1	AKT1														AKT1								AKT1	GRIN2A
	modulation of excitatory postsynaptic potential (GO:0098815)	DLG4;PTK2B;GRIN1;SHANK1	DLG4;PTK2B;GRIN1;SHANK1				RELN				RELN							RELN								RELN
	positive regulation of excitatory postsynaptic potential (GO:2000463)	DLG4;PTK2B;GRIN1;SHANK1	DLG4;PTK2B;GRIN1;SHANK1				RELN				RELN							RELN								RELN
	excitatory synapse assembly (GO:1904861)	LRRC4	LRRC4
	inhibitory synapse assembly (GO:1904862)			GABRA2								GABRA2						GABRA2							GABRA2	GABRA2
	synapse assembly (GO:0007416)	ACHE;LRRC4	ACHE;LRRC4	GABRA2;GPM6A	DRD1							GABRA2			GPM6A										GABRA2	GABRA2;GPM6A
	regulation of synapse assembly (GO:0051963)	VPS35	VPS35	EPHB2														GABRA2;AKT1	GPM6A;REST;SLC6A1							EPHB2
	positive regulation of synapse assembly (GO:0051965)			EPHB2								EPHB2													EPHB2	EPHB2
	long-term synaptic potentiation (GO:0060291)	GRIN2A;PTK2B	PTK2B		PLK2						PLK2							PLK2							PLK2	PLK2	GRIN2A
	regulation of long-term synaptic potentiation (GO:1900271)	GSK3B;EPHA4	GSK3B;EPHA4	EPHB2			RELN				RELN	EPHB2													EPHB2	RELN;ABL1;EPHB2
	positive regulation of long-term synaptic potentiation (GO:1900273)			EPHB2			RELN				RELN	EPHB2													EPHB2	RELN;EPHB2
	negative regulation of long-term synaptic potentiation (GO:1900272)	EPHA4	EPHA4		ABL1							EPHB2				ABL1		RELN	ABL1							ABL1
	long-term synaptic depression (GO:0060292)				PLK2						PLK2							PLK2							PLK2	PLK2
	synaptic transmission, cholinergic (GO:0007271)	ACHE	ACHE
	synaptic transmission, dopaminergic (GO:0001963)																									SLC6A3
	synaptic transmission, glutamatergic (GO:0035249)	GRIA2	GRIA2	SLC17A7							SLC17A7															SLC17A7
	regulation of synaptic transmission, glutamatergic (GO:0051966)	GRM5;HOMER1;PTK2B	GRM5;HOMER1;PTK2B		DRD1		RELN				RELN;DRD1							CDKL5							GRM5	RELN
	positive regulation of synaptic transmission, glutamatergic (GO:0051968)	PTK2B	PTK2B		DRD1		RELN				RELN;DRD1							RELN;DRD1								RELN
	positive regulation of synaptic transmission (GO:0050806)	GRIN2A;DLG4;PTK2B	DLG4;PTK2B	LGI1;EPHB2	PLK2;DRD1		RELN				RELN;PLK2;DRD1				LGI1			LGI1;RELN;PLK2;DRD1							PLK2;EPHB2	LGI1;RELN;PLK2;EPHB2	GRIN2A
	negative regulation of synaptic transmission (GO:0050805)	ACHE	ACHE		PLK2							EPHB2						PLK2							PLK2	PLK2
	regulation of catecholamine uptake involved in synaptic transmission (GO:0051940)										DRD1
	regulation of dopamine uptake involved in synaptic transmission (GO:0051584)										DRD1
	positive regulation of synaptic plasticity (GO:0031915)	DBN1	DBN1	EPHB2																					EPHB2	EPHB2
	positive regulation of synapse maturation (GO:0090129)				ABL1		RELN				RELN							RELN								RELN
	postsynaptic density organization (GO:0097106)	LRRC4	LRRC4
	postsynaptic density protein 95 clustering (GO:0097119)	LRRC4	LRRC4
	postsynaptic neurotransmitter receptor diffusion trapping (GO:0098970)	DLG4	DLG4
	presynaptic endocytosis (GO:0140238)	STX1A	STX1A
	regulation of neuronal synaptic plasticity (GO:0048168)	DLG4;CAMK2A;SYP;DBN1	DLG4;CAMK2A;SYP;DBN1	EPHB2								EPHB2				ABL1									CAMK2A;EPHB2	EPHB2
	synapse organization (GO:0050808)	ACHE;GRM5;LRRC4;ANK3;PSEN1	ACHE;GRM5;LRRC4;ANK3;PSEN1	GPM6A;REST	DRD1;SLC6A1						REST;DRD1				GPM6A;SLC6A1										GRM5;REST;SLC6A1	GPM6A;REST
	regulation of synapse organization (GO:0050807)	EPHA4	EPHA4		ABL1						CDKL5							RELN	ABL1							ABL1
	regulation of presynapse organization (GO:0099174)	VPS35	VPS35															RELN	ABL1
	regulation of postsynapse organization (GO:0099175)	EPHA4;HOMER1;VPS35;CDK5R1	EPHA4;HOMER1;VPS35;CDK5R1								CDKL5	GABRA2				ABL1										GABRA2;AKT1
	regulation of postsynaptic membrane potential (GO:0060078)	GSK3B;GRIN2A;GRIN1	GSK3B;GRIN1	GABRA2;AKT1								EPHB2			BCR										GABRA2		GRIN2A
	regulation of presynapse assembly (GO:1905606)	VPS35	VPS35								DRD1								ABL1			DMD			EPHB2
	regulation of short-term neuronal synaptic plasticity (GO:0048172)	SYP	SYP															CDKL5	GPM6A
	regulation of trans-synaptic signaling (GO:0099177)	LRRC4	LRRC4		BCR		RELN				RELN							RELN;DRD1								BCR;RELN
	regulation of synapse maturation (GO:0090128)						RELN				RELN							BCR;RELN								RELN
	synapse pruning (GO:0098883)	C3	C3
	synaptic vesicle budding (GO:0070142)	PICALM	PICALM
	synaptic vesicle budding from presynaptic endocytic zone membrane (GO:0016185)	PICALM	PICALM
	synaptic vesicle cycle (GO:0099504)	SNAP25;STX1A	SNAP25;STX1A	SLC17A7							SLC17A7							GABRA2;DRD1								SLC17A7
	synaptic vesicle docking (GO:0016081)	SNAP25	SNAP25															DRD1
	synaptic vesicle endocytosis (GO:0048488)	STX1A;PICALM	STX1A;PICALM															GABRA2
	synaptic vesicle exocytosis (GO:0016079)	SNAP25;STX1A	SNAP25;STX1A
	synaptic vesicle fusion to presynaptic active zone membrane (GO:0031629)	SNAP25;STX1A	SNAP25;STX1A
	synaptic vesicle recycling (GO:0036465)	STX1A	STX1A
	synaptic transmission, GABAergic (GO:0051932)			GABRA2																					GABRA2	GABRA2
	signal release from synapse (GO:0099643)	SNAP25;SYN1;STX1A	SNAP25;SYN1;STX1A
Neddylation	protein deneddylation (GO:0000338)	COPS5	COPS5
	regulation of protein neddylation (GO:2000434)					HIF1A												HIF1A								HIF1A
Membrane related	membrane biogenesis (GO:0044091)	ANK3	ANK3
	postsynaptic membrane organization (GO:0001941)	DLG4;LRRC4	DLG4;LRRC4
	synaptic vesicle membrane organization (GO:0048499)	SNAP25;SYP;STX1A	SNAP25;SYP;STX1A
	membrane depolarization during action potential (GO:0086010)	CACNA1C;SCN1A	CACNA1C;SCN1A
	membrane depolarization during AV node cell action potential (GO:0086045)	CACNA1C	CACNA1C
	positive regulation of membrane potential (GO:0045838)	VCP;ANK3	VCP;ANK3	AKT1														AKT1								AKT1
	membrane depolarization (GO:0051899)	SCN1A	SCN1A		ABL1																					ABL1
	positive regulation of membrane depolarization (GO:1904181)	ANK3	ANK3														KDR					KDR			KDR
	synaptic membrane adhesion (GO:0099560)	LRRC4	LRRC4
	membrane assembly (GO:0071709)	SPAST;ANK3;PICALM	SPAST;ANK3;PICALM
Action potential	action potential (GO:0001508)			DMD								DMD
	neuronal action potential (GO:0019228)	ANK3;SCN1A	ANK3;SCN1A
	anterograde trans-synaptic signaling (GO:0098916)			GABRA2	SLC6A1							GABRA2			SLC6A1			GABRA2	SLC6A1						GRIA1;GABRA2;GRM5;SLC6A1	GABRA2

## Sheet: Structures
	BIOLOGICAL PROCESS	Cmn 9 brain areas (110 genes)	Cmn 10 brain areas (104 genes) (+Sub nigra)	Cmn Hip - Amy - Hyp (63)	Cmn Hip - Amy (32)	Cmn Hip - Hyp (8)	Cmn Amy - Hyp (4)	Un Hip (6)	Un Amy (3)	Un Hyp (5)	Cmn all cortexes (41)	Cmn An cing ctx - Fr ctx (39)	Cmn An cing ctx - Cer ctx (5)	Cmn Fr cotx - Cer ctx (4)	Un An cing ctx (22)	Un Cer ctx (3)	Un Fr ctx (3)	Cmn Nu ac - Cau - Put (62)	Cmn Nu ac - Put (20)	Cmn Nu ac - Cau (5)	Cmn Cau - Put (4)	Un Nu ac (14)	Un Cau (5)	Un Put (7)	Cereb (ALL) (39)	Sub nigra (without cmn) (107)	4 genes of 110 not cmn with Sub nigra
Cytoskeleton organization	cytoskeleton organization (GO:0007010)	RANBP9	RANBP9	DPYSL2											DPYSL2					DPYSL2						DPYSL2
	regulation of cytoskeleton organization (GO:0051493)	GSK3B;PRKCD;MAPK1;CORO1A;MTOR	GSK3B;PRKCD;MAPK1;CORO1A;MTOR	CRK	ABL1						PDGFRB				GSK3B;PRKCD;MAPK1;CORO1A;MTOR				ABL1;CRK						PRKCD	ABL1;CRK
	positive regulation of cytoskeleton organization (GO:0051495)	PTK2B	PTK2B		ABL1														ABL1							ABL1
	negative regulation of cytoskeleton organization (GO:0051494)	PRKCD;CORO1A;SHANK1	PRKCD;CORO1A;SHANK1	PIK3CA								PIK3CA								.	.	.	.	.	PRKCD	PIK3CA
	regulation of actin cytoskeleton organization (GO:0032956)	PRKCD;PTK2B;CORO1A;MTOR	PRKCD;PTK2B;CORO1A;MTOR		ABL1						PDGFRB	PIK3CA							ABL1;CRK						PRKCD	PIK3CA;ABL1;CRK
	regulation of actin cytoskeleton reorganization (GO:2000249)	PTK2B	PTK2B															PIK3CA	ABL1							ABL1
Actin	actin cytoskeleton reorganization (GO:0031532)	KIT;GRB2	KIT;GRB2		PLK2				MYH9		MYH9							MYH9							KIT	MYH9
	positive regulation of actin cytoskeleton reorganization (GO:2000251)				ABL1														ABL1							ABL1
	cytoskeleton-dependent cytokinesis (GO:0061640)	SPAST;ANK3	SPAST;ANK3	APC															APC
Filament	regulation of actin filament depolymerization (GO:0030834)			PIK3CA														TSC1
	regulation of actin filament organization (GO:0110053)			PIK3CA														PIK3CA
Microtubule	microtubule cytoskeleton organization involved in mitosis (GO:1902850)	PAFAH1B1	PAFAH1B1								PLK2							PLK2							PLK2	PLK2
	regulation of microtubule cytoskeleton organization (GO:0070507)	GSK3B;STMN2	GSK3B;STMN2															PIK3CA		.	.	.	.	.
	astral microtubule organization (GO:0030953)	RAB11A	RAB11A
	cytoplasmic microtubule organization (GO:0031122)	SPAST;RAB11A	SPAST;RAB11A
	microtubule polymerization (GO:0046785)	RANBP9	RANBP9																							ABL1
	regulation of microtubule polymerization (GO:0031113)	MAP2;STMN2;DYRK1A;CDK5R1	MAP2;STMN2;DYRK1A;CDK5R1		ABL1														ABL1						MAP2
	negative regulation of microtubule polymerization (GO:0031115)	MAP2;DYRK1A;STMN2;ARHGEF7	MAP2;DYRK1A;STMN2;ARHGEF7
	microtubule depolymerization (GO:0007019)	STMN2	STMN2
	regulation of microtubule depolymerization (GO:0031114)	MAP1B;MAP1A;STMN2	MAP1B;MAP1A;STMN2	APC															APC						MAP1A
	negative regulation of microtubule depolymerization (GO:0007026)	STMN2	STMN2	APC															APC
	regulation of microtubule polymerization or depolymerization (GO:0031110)	MAP2;MAP1B;MAP1A;STMN2	MAP2;MAP1B;MAP1A;STMN2		ABL1														ABL1						MAP2;MAP1A	ABL1
	positive regulation of microtubule polymerization or depolymerization (GO:0031112)	STMN2;CDK5R1	STMN2;CDK5R1																						MAP2
	negative regulation of microtubule polymerization or depolymerization (GO:0031111)	MAP2;STMN2;DYRK1A	MAP2;STMN2;DYRK1A	APC															APC						MAP2
	microtubule bundle formation (GO:0001578)	SPAST	SPAST
	regulation of microtubule binding (GO:1904526)	MAP2	MAP2		ABL1														ABL1						MAP2	ABL1
	regulation of microtubule-based movement (GO:0060632)	MAP2	MAP2												HDAC6			HDAC6								HDAC6
	regulation of microtubule motor activity (GO:2000574)	MAP2;PAFAH1B1	MAP2;PAFAH1B1																						MAP2
	regulation of microtubule-based process (GO:0032886)	GSK3B	GSK3B												HDAC6			HDAC6	APC							HDAC6
	regulation of attachment of spindle microtubules to kinetochore (GO:0051988)																		APC
	positive regulation of attachment of spindle microtubules to kinetochore (GO:0051987)	BECN1	BECN1
Cilium assembly	cilium assembly (GO:0060271)	PRKACA;RAB11A;PAFAH1B1	PRKACA;RAB11A;PAFAH1B1	HDAC6				NOTCH1			NOTCH1
	regulation of cilium assembly (GO:1902017)	HTT;ATG5	HTT;ATG5								CDKL5
Cell chemotaxis	cell chemotaxis (GO:0060326)	PRKCD;KIT	PRKCD;KIT
	positive chemotaxis (GO:0050918)	CORO1A	CORO1A
	negative regulation of chemotaxis (GO:0050922)							NOTCH1
Dendritic spine	dendritic spine organization (GO:0097061)			EPHB2		IGF1R	FYN					FYN;EPHB2	IGF1R					IGF1R					FYN		EPHB2;IGF1R	EPHB2;IGF1R
	dendritic spine morphogenesis (GO:0060997)			EPHB2								EPHB2													EPHB2	EPHB2
	regulation of dendritic spine morphogenesis (GO:0061001)	EPHA4;DBN1;CDK5R1	EPHA4;DBN1;CDK5R1	.		CUX1	RELN				RELN							RELN								RELN
	positive regulation of dendritic spine morphogenesis (GO:0061003)	DBN1	DBN1				RELN				RELN							RELN								RELN
	regulation of dendritic spine development (GO:0060998)	PSEN1;SHANK1	PSEN1;SHANK1
	positive regulation of dendritic spine development (GO:0060999)	PSEN1;DBN1;SHANK1	PSEN1;DBN1;SHANK1	.			RELN				RELN							RELN								RELN
	dendritic spine maintenance (GO:0097062)						FYN					FYN	IGF1R					IGF1R					FYN		IGF1R	IGF1R
	regulation of dendritic spine maintenance (GO:1902950)	HOMER1;VPS35	HOMER1;VPS35			IGF1R	FYN					FYN
Dendrites	dendrite morphogenesis (GO:0048813)			EPHB2								EPHB2													MAP2;EPHB2	EPHB2
	regulation of dendrite morphogenesis (GO:0048814)	GSK3B	GSK3B															CDKL5;CUX1
	positive regulation of dendrite morphogenesis (GO:0050775)					CUX1	RELN				CDKL5;RELN							CDKL5;RELN;CUX1								RELN
	regulation of dendrite development (GO:0050773)	GSK3B;DBN1	GSK3B;DBN1															CDKL5
	dendrite arborization (GO:0140059)																	SEMA3A

## Sheet: Amyloid
	BIOLOGICAL PROCESS	Cmn 9 brain areas (110 genes)	Cmn 10 brain areas (104 genes) (+Sub nigra)	Cmn Hip - Amy - Hyp (63)	Cmn Hip - Amy (32)	Cmn Hip - Hyp (8)	Cmn Amy - Hyp (4)	Un Hip (6)	Un Amy (3)	Un Hyp (5)	Cmn all cortexes (41)	Cmn An cing ctx - Fr ctx (39)	Cmn An cing ctx - Cer ctx (5)	Cmn Fr cotx - Cer ctx (4)	Un An cing ctx (22)	Un Cer ctx (3)	Un Fr ctx (3)	Cmn Nu ac - Cau - Put (62)	Cmn Nu ac - Put (20)	Cmn Nu ac - Cau (5)	Cmn Cau - Put (4)	Un Nu ac (14)	Un Cau (5)	Un Put (7)	Cereb (ALL) (39)	Sub nigra (without cmn) (107)	4 genes of 110 not cmn with Sub nigra
Amyloid beta	amyloid-beta formation (GO:0034205)	DYRK1A;PSEN1	DYRK1A;PSEN1	NCSTN		IGF1R	FYN								NCSTN			NCSTN								NCSTN
	regulation of amyloid-beta formation (GO:1902003)	EPHA4;PICALM	EPHA4;PICALM		RELA						NTRK2;RELA								RELA	NTRK2						NTRK2;RELA
	positive regulation of amyloid-beta formation (GO:1902004)	EPHA4;PICALM	EPHA4;PICALM		RELA						RELA								RELA							RELA
	negative regulation of amyloid-beta formation (GO:1902430)										NTRK2									NTRK2						NTRK2
	response to amyloid-beta (GO:1904645)	GSK3B;EPHA4;GRIN2A;GRM5;PSEN1;GRIN1	GSK3B;EPHA4;GRM5;PSEN1;GRIN1			IGF1R						FYN															GRIN2A
	amyloid-beta metabolic process (GO:0050435)	DYRK1A;PSEN1	DYRK1A;PSEN1	NCSTN											NCSTN			NCSTN								NCSTN
	regulation of amyloid-beta clearance (GO:1900221)				SRF								SRF					SRF
	negative regulation of amyloid-beta clearance (GO:1900222)				SRF								SRF					SRF
Amyloid precursor	amyloid precursor protein catabolic process (GO:0042987)	DYRK1A;ADAM10;PSEN1	DYRK1A;ADAM10;PSEN1	NCSTN											NCSTN			NCSTN								NCSTN
	regulation of amyloid precursor protein catabolic process (GO:1902991)	RANBP9;PICALM	RANBP9;PICALM
	positive regulation of amyloid precursor protein catabolic process (GO:1902993)	EPHA4;RANBP9;PICALM	EPHA4;RANBP9;PICALM		RELA						RELA								RELA							RELA
	negative regulation of amyloid precursor protein catabolic process (GO:1902992)	PICALM	PICALM								NTRK2									NTRK2						NTRK2
	amyloid precursor protein metabolic process (GO:0042982)	ACHE;ADAM10;PSEN1	ACHE;ADAM10;PSEN1	NCSTN																						NCSTN
	positive regulation of aspartic-type endopeptidase activity involved in amyloid precursor protein catabolic process (GO:1902961)	EPHA4;PICALM	EPHA4;PICALM
	regulation of aspartic-type endopeptidase activity involved in amyloid precursor protein catabolic process (GO:1902959)	EPHA4;PICALM	EPHA4;PICALM
Amyloid fibril	amyloid fibril formation (GO:1990000)	ADAM10	ADAM10												NCSTN			NCSTN								NCSTN
	regulation of amyloid fibril formation (GO:1905906)	PSEN1	PSEN1
Aggrephagy	aggrephagy (GO:0035973)	ATG5	ATG5												HDAC6			HDAC6								HDAC6
Unfolded protein	response to unfolded protein (GO:0006986)					ERN1
	IRE1-mediated unfolded protein response (GO:0036498)					ERN1					ERN1							ERN1
	regulation of IRE1-mediated unfolded protein response (GO:1903894)	COPS5	COPS5
	regulation of endoplasmic reticulum unfolded protein response (GO:1900101)					ERN1
	positive regulation of endoplasmic reticulum unfolded protein response (GO:1900103)	PIK3R1	PIK3R1
Misfolded protein	cellular response to misfolded protein (GO:0071218)	VCP	VCP
	protein quality control for misfolded or incompletely synthesized proteins (GO:0006515)	VCP	VCP

## Sheet: Cell cycle + Oxyd stress + ALP
	BIOLOGICAL PROCESS	Cmn 9 brain areas (110 genes)	Cmn 10 brain areas (104 genes) (+Sub nigra)	Cmn Hip - Amy - Hyp (63)	Cmn Hip - Amy (32)	Cmn Hip - Hyp (8)	Cmn Amy - Hyp (4)	Un Hip (6)	Un Amy (3)	Un Hyp (5)	Cmn all cortexes (41)	Cmn An cing ctx - Fr ctx (39)	Cmn An cing ctx - Cer ctx (5)	Cmn Fr cotx - Cer ctx (4)	Un An cing ctx (22)	Un Cer ctx (3)	Un Fr ctx (3)	Cmn Nu ac - Cau - Put (62)	Cmn Nu ac - Put (20)	Cmn Nu ac - Cau (5)	Cmn Cau - Put (4)	Un Nu ac (14)	Un Cau (5)	Un Put (7)	Cereb (ALL) (39)	Sub nigra (without cmn) (107)	4 genes of 110 not cmn with Sub nigra
Cell aging	negative regulation of cell aging (GO:0090344)	AKT3	AKT3	ARNTL														ARNTL
Senescence	cellular senescence (GO:0090398)				SRF								SRF					SRF							SPI1;PRKCD
	regulation of cellular senescence (GO:2000772)	AKT3	AKT3	ARNTL								ARNTL						ARNTL							PLK2
Cell death	regulation of cell death (GO:0010941);(GO:0010942)	BECN1;VPS35;ATG5;GSK3B;;PICALM	BECN1;VPS35;ATG5;GSK3B;;PICALM	APC;TSC1	CSF1	PPARGC1A	FYN				CSF1	TSC1						TSC1	APC				FYN			TSC1
	positive regulation of programmed cell death (GO:0043068)	TIAM1;MAPK8;DAPK1;KCNMA1;HTT;CTNNB1;PSEN1;FOXO3;ARHGEF7;KALRN;FOXO1;VAV1	TIAM1;MAPK8;DAPK1;KCNMA1;HTT;CTNNB1;PSEN1;FOXO3;ARHGEF7;KALRN;FOXO1;VAV1	NCSTN;REST;SYK;APC;HDAC6	ITGB1;BCL6;ABL1						ITGB1;REST;BCL6				ANP32A			NCSTN;SYK;BCL6;HDAC6	REST;APC;ABL1						REST;DAPK1;KCNMA1;KALRN	ITGB1;NCSTN;REST;BCL6;SYK;ABL1;HDAC6
	negative regulation of programmed cell death (GO:0043069)	MED1;GSK3B;HDAC2;MAPK8;COPS5;ADAM10;PTK2B;CTNNB1;PIK3R1;PSEN1;CFLAR;FOXO1	MED1;GSK3B;HDAC2;MAPK8;COPS5;ADAM10;PTK2B;CTNNB1;PIK3R1;PSEN1;FOXO1	IRAK1;RPS6KB1;AKT1;FMN2;LRP2;BCL2L1	MYC;PLK2;RELA;NFKB1;MCL1	IGF1R		ANGPT1			MYC;PLK2;RELA;MCL1	RPS6KB1;NFKB1;BCL2L1	IGF1R		IRAK1;FMN2		KDR					ANGPT1;KDR;FMN2		IRAK1	ANGPT1;MYC;PLK2;KDR;RELA;IGF1R	ANGPT1;PLK2;FMN2;LRP2;NFKB1;RELA;IGF1R;IRAK1;RPS6KB1;MYC;AKT1;MCL1;BCL2L1	CFLAR
Apoptosis	apoptotic process (GO:0006915)	DAPK1;PRKCD;PTK2B;AHR;CFLAR;FOXO1;MTOR	DAPK1;PRKCD;PTK2B;AHR;FOXO1;MTOR	PIK3CA;ATN1;EP300;AKT1;BCL2L1	MYC;PPARD						MYC	PIK3CA;EP300;BCL2L1			PPARD			PIK3CA;MYC;EP300;AKT1;PPARD;BCL2L1	ATN1						DAPK1;MYC;PRKCD	PIK3CA;MYC;ATN1;EP300;AKT1;BCL2L1;PPARD	CFLAR
	regulation of apoptotic process (GO:0042981)	MED1;GSK3B;VCP;HDAC2;DAPK1;ADAM10;HTT;PIK3R1;PSEN1;CFLAR;FOXO3;KALRN;FOXO1;VAV1;TIAM1;MAPK8;COPS5;KCNMA1;PTK2B;CTNNB1;ARHGEF7;TARDBP	MED1;GSK3B;VCP;HDAC2;DAPK1;ADAM10;HTT;PIK3R1;PSEN1;FOXO3;KALRN;FOXO1;VAV1;TIAM1;MAPK8;COPS5;KCNMA1;PTK2B;CTNNB1;ARHGEF7;TARDBP	NCSTN;CREBBP;REST;IRAK1;RPS6KB1;APC;STAT1;AKT1;FMN2;LRP2;BCL2L1	ITGB1;ANP32A;BCL6;MYC;PLK2;ABL1;RELA;NFKB1;MCL1	IGF1R					ITGB1;CREBBP;REST;BCL6;STAT1;MYC;PLK2;RELA;MCL1		IGF1R		NCSTN;ANP32A;IRAK1;FMN2	ABL1;LRP2	KDR	NCSTN;ANP32A;RPS6KB1;BCL6;MYC;PLK2;AKT1;IGF1R;MCL1;BCL2L1	CREBBP;REST;APC;STAT1;ABL1;NFKB1;RELA	NTRK2	DLL1	ITGB1;ANGPT1;KDR;FMN2		IRAK1	REST;ANGPT1;DAPK1;STAT1;MYC;PLK2;KCNMA1;KDR;KALRN;RELA;IGF1R	ITGB1;CREBBP;ANP32A;ANGPT1;STAT1;PLK2;FMN2;LRP2;NFKB1;RELA;IGF1R;NCSTN;REST;IRAK1;BCL6;RPS6KB1;MYC;ABL1;AKT1;MCL1;BCL2L1	CFLAR
	negative regulation of apoptotic process (GO:0043066)	MED1;GSK3B;HDAC2;PRKCD;ADAM10;PIK3R1;PSEN1;CFLAR;FOXO1;MAPK8;COPS5;MAPK1;PTK2B;CTNNB1	MED1;GSK3B;HDAC2;PRKCD;ADAM10;PIK3R1;PSEN1;FOXO1;MAPK8;COPS5;MAPK1;PTK2B;CTNNB1	NTRK2;PIK3CA;IRAK1;RPS6KB1;AKT1;FMN2;LRP2;BCL2L1	ITGB1;TLE1;MYC;PLK2;RELA;NFKB1;MCL1	PPARGC1A;IGF1R		NOTCH1;ANGPT1;DLL1	NR4A2		ITGB1;NTRK2;NOTCH1;MYC;PLK2;RELA;MCL1	RPS6KB1;NFKB1;BCL2L1			IRAK1;FMN2	NR4A2;LRP2	KDR;DLL1	PIK3CA;RPS6KB1;MYC;PLK2;AKT1;PPARGC1A;IGF1R;MCL1;BCL2L1	NFKB1;RELA	NTRK2		ITGB1;NR4A2;ANGPT1;KDR;FMN2		TLE1;IRAK1	NTRK2;NOTCH1;ANGPT1;MYC;PLK2;PRKCD;KDR;RELA;IGF1R	ITGB1;NTRK2;TLE1;ANGPT1;PLK2;FMN2;LRP2;DLL1;NFKB1;RELA;IGF1R;NR4A2;IRAK1;PIK3CA;RPS6KB1;MYC;AKT1;PPARGC1A;MCL1;BCL2L1	CFLAR
	regulation of apoptotic signaling pathway (GO:2001233)								NR4A2							NR4A2						NR4A2				NR4A2
	positive regulation of intrinsic apoptotic signaling pathway (GO:2001244)											BCL2L1
	extrinsic apoptotic signaling pathway (GO:0097191)	GSK3B	GSK3B	SORT1;BCL2L1							MCL1;TNFRSF1A	SORT1;BCL2L1						SORT1;TNFRSF1A;MCL1;BCL2L1							TNFRSF1A	SORT1;TNFRSF1A;MCL1;BCL2L1
	negative regulation of extrinsic apoptotic signaling pathway (GO:2001237)	GSK3B;HTT;CFLAR	GSK3B;HTT	AKT1;BCL2L1	RELA;MCL1			RET		AR	RELA;MCL1	BCL2L1			NCSTN			AKT1;MCL1;BCL2L1	RELA			RET			RELA	AR;AKT1;RELA;MCL1;BCL2L1	CFLAR
Neuron death	regulation of neuron death (GO:1901214)	GSK3B;VPS35;PICALM	GSK3B;VPS35;PICALM	REST;AKT1;TSC1	CSF1	PPARGC1A	FYN				REST;CSF1	FYN;TSC1;PPARGC1A						CSF1;AKT1;TSC1;PPARGC1A	REST	NTRK2			FYN		REST	REST;CSF1;AKT1;TSC1;PPARGC1A
	positive regulation of neuron death (GO:1901216)	SRPK2;GSK3B;CTNNB1;FOXO3;CDK5R1;PICALM	SRPK2;GSK3B;CTNNB1;FOXO3;CDK5R1;PICALM	REST	CSF1	PPARGC1A	FYN				REST	FYN;PPARGC1A							REST						REST	REST
Mitosis	G1/S transition of mitotic cell cycle (GO:0000082)	CAMK2A;EIF4E	CAMK2A;EIF4E	RPS6KB1	MYC;PLK2						MYC;PLK2	RPS6KB1						RPS6KB1;MYC;PLK2							MYC;PLK2;CAMK2A	RPS6KB1;MYC;PLK2
	regulation of G1/S transition of mitotic cell cycle (GO:2000045)	PLCB1	PLCB1	APC;AKT1														AKT1	APC						PLCB1	AKT1
	G2/M transition of mitotic cell cycle (GO:0000086)	PRKACA;PLCB1;PAFAH1B1	PRKACA;PLCB1;PAFAH1B1	PPP1CB								PPP1CB						PPP1CB							PLCB1	PPP1CB
	regulation of G2/M transition of mitotic cell cycle (GO:0010389)	PRKACA;RAB11A;PAFAH1B1	PRKACA;RAB11A;PAFAH1B1
	mitotic G1 DNA damage checkpoint signaling (GO:0031571)			EP300							PLK2	EP300						PLK2;EP300							PLK2	PLK2;EP300
	mitotic cell cycle phase transition (GO:0044772)	SPAST;CAMK2A;PRKACA;PLCB1;EIF4E;PAFAH1B1	SPAST;CAMK2A;PRKACA;PLCB1;EIF4E;PAFAH1B1		MYC;PLK2						MYC;PLK2							PPP1CB;RPS6KB1;MYC;PLK2	APC							PPP1CB;RPS6KB1;MYC;PLK2
	regulation of mitotic cell cycle phase transition (GO:1901990)	PRKACA;PAFAH1B1	PRKACA;PAFAH1B1
	mitotic nuclear membrane organization (GO:0101024)	SPAST	SPAST
	regulation of mitotic cell cycle (GO:0007346)	PRMT5;EIF4E	PRMT5;EIF4E	RPS6KB1	BCL6;PLK2							RPS6KB1	PPP1R10					RPS6KB1	PPP1R10						PLK2	BCL6;PLK2
	regulation of mitotic spindle organization (GO:0060236)	GNAI1	GNAI1		PLK2						BCL6;PLK2							PLK2							PLK2	PLK2
8.7 Cell cycle regulation	cell cycle G1/S phase transition (GO:0044843)	CAMK2A;EIF4E	CAMK2A;EIF4E	RPS6KB1	MYC;PLK2						MYC;PLK2	RPS6KB1						RPS6KB1;MYC;PLK2							MYC;PLK2;CAMK2A	RPS6KB1;MYC;PLK2
(differentiation/division/killing)	cell cycle G2/M phase transition (GO:0044839)	PRKACA;PLCB1;PAFAH1B1	PRKACA;PLCB1;PAFAH1B1	PPP1CB								PPP1CB						PPP1CB							PLCB1	PPP1CB
	regulation of cell cycle G2/M phase transition (GO:1902749)	PRKACA;PAFAH1B1	PRKACA;PAFAH1B1																							AKT1
	regulation of cell killing (GO:0031341)	MAPK8	MAPK8
	positive regulation of cell killing (GO:0031343)	MAPK8	MAPK8					NOTCH1
	regulation of cell cycle (GO:0051726)	SRPK2;PTPRC;ADAM10;PRKACA;TARDBP	SRPK2;PTPRC;ADAM10;PRKACA;TARDBP	APC;MAGI2;EP300;TSC1;ARNTL	MYC;STAT3;ABL1	ERN1						MAGI2;EP300;TSC1;ARNTL				ABL1		ERN1;MYC;STAT3;EP300;TSC1;ARNTL	APC;ABL1			MAGI2			NOTCH1;MYC;STAT3	MYC;MAGI2;STAT3;ABL1;EP300;TSC1
	regulation of cell cycle process (GO:0010564)	PRMT5;BECN1;CTNNB1;RAB11A	PRMT5;BECN1;CTNNB1;RAB11A	APC;BCL2L1		BMI1					PLK2		PPP1R10	EZH2	EHMT1			EHMT1	APC			BMI1				PPP1R10;EHMT1;BMI1
DNA integrity / damage	DNA damage checkpoint signaling (GO:0000077)	CLOCK	CLOCK												FMN2
	DNA integrity checkpoint signaling (GO:0031570)	CLOCK	CLOCK
Anoikis	anoikis (GO:0043276)	MTOR	MTOR	PIK3CA;AKT1	ITGB1;TLE1;MCL1			NOTCH1			ITGB1;NOTCH1;MCL1	PIK3CA						PIK3CA;AKT1				ITGB1		TLE1	NOTCH1	PIK3CA;AKT1
	regulation of anoikis (GO:2000209)																									ITGB1;TLE1;PIK3CA;MCL1
Cyclin dependent protein kinase	regulation of cyclin-dependent protein kinase activity (GO:1904029)	TTBK1;CDK5R1	TTBK1;CDK5R1
	negative regulation of cyclin-dependent protein kinase activity (GO:1904030)																		APC
Oxydative stress	regulation of reactive oxygen species biosynthetic process (GO:1903426)	GRIN1	GRIN1																				FYN
	regulation of reactive oxygen species metabolic process (GO:2000377)	GRB2	GRB2															HDAC6;SYK							PRKCD
	response to reactive oxygen species (GO:0000302)	MAPK8;MAPK1	MAPK8;MAPK1	AKT1			FYN				RELA								ABL1;RELA
	cellular response to oxidative stress (GO:0034599)	MAPK8;DAPK1;PRKCD;CYBB;MAPK1;FOXO3;FOXO1	MAPK8;DAPK1;PRKCD;CYBB;MAPK1;FOXO3;FOXO1			HIF1A;PPARGC1A					HIF1A	PPARGC1A;ARNTL				ABL1		AKT1;PPARGC1A;ARNTL	ABL1;HIF1A							ABL1;AKT1;HIF1A;PPARGC1A
	cellular response to decreased oxygen levels (GO:0036294)														FMN2			CPEB1;MYC;HP1BP3;TSC1	HIF1A							CPEB1;MYC;HP1BP3;TSC1;FMN2;PTGS2;HIF1A
	regulation of oxidative stress-induced cell death (GO:1903201)			REST	MCL1	HIF1A	FYN				REST	FYN							REST				FYN		REST	REST
	regulation of oxidative stress-induced intrinsic apoptotic signaling pathway (GO:1902175)			AKT1		HIF1A					HIF1A;MCL1								HIF1A							HIF1A;MCL1
Response to stress	regulation of cellular response to stress (GO:0080135)	GSK3B;CAMK2A;MAPK1;MTOR	GSK3B;CAMK2A;MAPK1;MTOR													ABL1
Autophagy	autophagosome assembly (GO:0000045)	BECN1;ATG5	BECN1;ATG5																																..
	autophagosome organization (GO:1905037)	BECN1;ATG5	BECN1;ATG5																																..
	regulation of autophagy (GO:0010506)	GSK3B;MAPK8;DAPK1;ITPR1;VPS35;PIK3CB;PRKACA;FOXO3;EIF4E;FOXO1;MTOR;CDK5R1	GSK3B;MAPK8;DAPK1;ITPR1;VPS35;PIK3CB;PRKACA;FOXO3;EIF4E;FOXO1;MTOR;CDK5R1	EP300;AKT1;HDAC6	PLK2;STAT3;ABL1;MCL1	ERN1					ERN1;PLK2;STAT3;MCL1	EP300			HDAC6	ABL1		ERN1;PLK2;STAT3;EP300;AKT1;HDAC6;MCL1	ABL1						DAPK1;PLK2;STAT3;ITPR1	PLK2;STAT3;ABL1;EP300;AKT1;HDAC6;MCL1									..
	positive regulation of autophagy (GO:0010508)	GSK3B;DAPK1;HTT;PIK3CB;FOXO3;FOXO1	GSK3B;DAPK1;HTT;PIK3CB;FOXO3;FOXO1		PLK2						PLK2						KDR	PLK2				KDR			DAPK1;PLK2;KDR	PLK2									..
	negative regulation of autophagy (GO:0010507)	EIF4E;MTOR	EIF4E;MTOR	PIK3CA;AKT1;TSC1	STAT3;MCL1						STAT3;MCL1	PIK3CA;TSC1						PIK3CA;STAT3;AKT1;TSC1;MCL1							STAT3	PIK3CA;STAT3;AKT1;TSC1;MCL1									..
	selective autophagy (GO:0061912)	BECN1;ATG5	BECN1;ATG5	HDAC6											HDAC6			HDAC6								HDAC6									..
	modulation by symbiont of host autophagy (GO:0075071)	ATG5	ATG5																																..
	positive regulation by symbiont of host autophagy (GO:0075044)	ATG5	ATG5																																..
	autophagy of mitochondrion (GO:0000422)	BECN1;ATG5	BECN1;ATG5																																..
	regulation of autophagy of mitochondrion (GO:1903146)	HTT	HTT	HDAC6											HDAC6			HDAC6								HDAC6									..
	positive regulation of autophagy of mitochondrion (GO:1903599)	HTT	HTT																																..
	autophagy of nucleus (GO:0044804)	ATG5	ATG5																																..
	autophagosome maturation (GO:0097352)	VCP	VCP																																..
Macroautophagy	macroautophagy (GO:0016236)	BECN1;VCP;TOMM40;ATG5	BECN1;VCP;TOMM40;ATG5																																..
	regulation of macroautophagy (GO:0016241)	MAPK8;VPS35;PRKACA;MTOR;CDK5R1	MAPK8;VPS35;PRKACA;MTOR;CDK5R1	PIK3CA;AKT1;TSC1;HDAC6		ERN1					ERN1				HDAC6		KDR	ERN1;PIK3CA;AKT1;TSC1;HDAC6				KDR			KDR	PIK3CA;AKT1;TSC1;HDAC6									..
	positive regulation of macroautophagy (GO:0016239)	HTT	HTT														KDR					KDR			KDR										..
	negative regulation of macroautophagy (GO:0016242)	MTOR	MTOR	PIK3CA;AKT1;TSC1								PIK3CA;TSC1						PIK3CA;AKT1;TSC1								PIK3CA;AKT1;TSC1									..
Lysosome	lysosome localization (GO:0032418)	KIT	KIT						MYH9		MYH9	HDAC6			HDAC6			MYH9;HDAC6							KIT	PIK3CD;MYH9;HDAC6
	lysosome organization (GO:0007040)	CORO1A;MTOR	CORO1A;MTOR	LRP2
	regulation of lysosomal protein catabolic process (GO:1905165)			SORT1																						LRP2
	Golgi to lysosome transport (GO:0090160)			CD81								SORT1						SORT1								SORT1
	endosome to lysosome transport via multivesicular body sorting pathway (GO:0032510)	VCP	VCP	PIK3CD;HDAC6
	protein localization to lysosome (GO:0061462)											CD81												CD81		CD81
Phagocytosis	phagolysosome assembly (GO:0001845)	CORO1A	CORO1A
	phagosome maturation (GO:0090382)	CORO1A	CORO1A																																..
	regulation of phagocytosis (GO:0050764)	PTPRC;CD47	PTPRC;CD47	SYK;DOCK2											SYK			SYK					DOCK2			SYK;DOCK2									..
	positive regulation of phagocytosis (GO:0050766)	C3;PTPRC;CD47	C3;PTPRC;CD47	DOCK2																			DOCK2			DOCK2
	negative regulation of phagocytosis (GO:0050765)	CD47	CD47
	phagocytosis, engulfment (GO:0006911)								MYH9		MYH9							MYH9								MYH9
	regulation of phagocytosis, engulfment (GO:0060099)	C3	C3
	positive regulation of phagocytosis, engulfment (GO:0060100)	C3	C3
Mitophagy	mitophagy (GO:0000423)	BECN1	BECN1																																..

## Sheet: Metabolism
	BIOLOGICAL PROCESS	Cmn 9 brain areas (110 genes)	Cmn 10 brain areas (104 genes) (+Sub nigra)	Cmn Hip - Amy - Hyp (63)	Cmn Hip - Amy (32)	Cmn Hip - Hyp (8)	Cmn Amy - Hyp (4)	Un Hip (6)	Un Amy (3)	Un Hyp (5)	Cmn all cortexes (41)	Cmn An cing ctx - Fr ctx (39)	Cmn An cing ctx - Cer ctx (5)	Cmn Fr cotx - Cer ctx (4)	Un An cing ctx (22)	Un Cer ctx (3)	Un Fr ctx (3)	Cmn Nu ac - Cau - Put (62)	Cmn Nu ac - Put (20)	Cmn Nu ac - Cau (5)	Cmn Cau - Put (4)	Un Nu ac (14)	Un Cau (5)	Un Put (7)	Cereb (ALL) (39)	Sub nigra (without cmn) (107)	4 genes of 110 not cmn with Sub nigra
Glucose	cellular glucose homeostasis (GO:0001678)	PIK3R1;PRKACA;FOXO1	PIK3R1;PRKACA;FOXO1	ZNF236	STAT3;PAX6	ERN1;HIF1A;PPARGC1A;IGF1R					ERN1;HIF1A;STAT3;PAX6	ZNF236;PPARGC1A	IGF1R					ERN1;ZNF236;PPARGC1A;IGF1R	HIF1A	PAX6					STAT3;IGF1R	ZNF236;HIF1A;PPARGC1A;IGF1R
	regulation of glucose import (GO:0046324)	PIK3R1	PIK3R1	AKT1;PTPN11								PTPN11						AKT1;PTPN11							STAT3;IGF1R	AKT1;PTPN11
	regulation of glucose transmembrane transport (GO:0010827)	C3;PRKCB	C3;PRKCB		PPARD							SORT1													PLCB1	AKT1;PTPN11
	cellular response to glucose starvation (GO:0042149)	BECN1;FOXO3	BECN1;FOXO3
	glucose metabolic process (GO:0006006)														PPARD			PPARGC1A;PPARD								PPARGC1A;PPARD
Glycogen	glycogen metabolic process (GO:0005977)	GSK3B	GSK3B
	positive regulation of glycogen biosynthetic process (GO:0045725)			AKT1
Glucagon	response to glucagon (GO:0033762)	PRKACA	PRKACA																							CREB1
Glycolytic process	regulation of glycolytic process (GO:0006110)	PSEN1	PSEN1			HIF1A					HIF1A	HDAC4;EP300						EP300	HDAC4;HIF1A							HDAC4;EP300;HIF1A
Metabolic process	positive regulation of metabolic process (GO:0009893)	ACHE	ACHE	SYK;APC;EHMT1		PPARGC1A;IGF1R									SYK;EHMT1			SYK;EHMT1;PPARGC1A;IGF1R	APC						IGF1R	ATF7IP;NTRK2;TLE1;CSF1;ANGPT1;MAGI2;STAT3;PIK3CD;PAX6;HIF1A;AR;MYC;AKT1;EPHB2;PPARGC1A;GABPA
	negative regulation of metabolic process (GO:0009892)	LNPEP	LNPEP	ARNTL				NOTCH1			NOTCH1	ARNTL						ARNTL							NOTCH1
	energy reserve metabolic process (GO:0006112)	GSK3B	GSK3B																						MYC
	arachidonic acid metabolic process (GO:0019369)													PTGS2									PTGS2
Cellurar metabolic process	positive regulation of cellular metabolic process (GO:0031325)			MAGI2;AKT1
	negative regulation of cellular metabolic process (GO:0031324)	DLG4	DLG4		TLE1;BCL6;BHLHE40;NR3C1;RELA;GLI3;PPARD			NOTCH1;NFIA										CSF1;AKT1;PPARD
Macromolecule	regulation of macromolecule metabolic process (GO:0060255)	PTPRC;AHR;PSEN1;TARDBP	PTPRC;AHR;PSEN1;TARDBP			HIF1A		NOTCH1;ANGPT1		AR							KDR	SORT1;MYC;ADNP	REST;HIF1A			KDR				REST;SORT1;MYC;ADNP;BMI1;HIF1A
	cellular macromolecule biosynthetic process (GO:0034645)								NR4A2																	NR4A2
	positive regulation of macromolecule metabolic process (GO:0010604)			ATF7IP;NTRK2;MAGI2;PIK3CD;AKT1;EPHB2;GABPA																					NTRK2;NOTCH1;ANGPT1;MYC;STAT3;EPHB2
	negative regulation of cellular macromolecule biosynthetic process (GO:2000113)					SMAD2				AR		HDAC4;ATF7IP;SMAD2;TSC1;ARNTL							EIF2B4;CREBBP;REST;ABL1;NR3C1;HIF1A;RELA	FOXP2		GLI3			MYC;KDR	CREBBP;FUS;PHF1;HP1BP3;STAT3;TSC1;NR3C1;HIF1A;RELA;NFKB2;REST;BHLHE40;ABL1;EP300;PPARGC1A
Aerobic respiration	regulation of aerobic respiration (GO:1903715)	VCP	VCP
Collagen biosynthesis	positive regulation of collagen biosynthetic process (GO:0032967)	HDAC2	HDAC2
Lipids metabolism/ biosynthesis	regulation of lipid metabolic process (GO:0019216)	MED1	MED1	CREBBP											PPARD			PPARD	CREBBP							CREBBP;PPARD
	positive regulation of lipid metabolic process (GO:0045834)	MTOR	MTOR	CREB1;AKT1								CREB1			PPARD			CREB1;AKT1;PPARD								CREB1;AKT1;PPARD
	regulation of lipid biosynthetic process (GO:0046890)	C3;MTOR	C3;MTOR	CREB1;AKT1								CREB1						CREB1;AKT1								CREB1;AKT1
	positive regulation of lipid biosynthetic process (GO:0046889)	MTOR	MTOR	CREB1;AKT1								CREB1						CREB1;AKT1								CREB1;AKT1

## Sheet: Epigenetics
	BIOLOGICAL PROCESS	Cmn 9 brain areas (110 genes)	Cmn 10 brain areas (104 genes) (+Sub nigra)	Cmn Hip - Amy - Hyp (63)	Cmn Hip - Amy (32)	Cmn Hip - Hyp (8)	Cmn Amy - Hyp (4)	Un Hip (6)	Un Amy (3)	Un Hyp (5)	Cmn all cortexes (41)	Cmn An cing ctx - Fr ctx (39)	Cmn An cing ctx - Cer ctx (5)	Cmn Fr cotx - Cer ctx (4)	Un An cing ctx (22)	Un Cer ctx (3)	Un Fr ctx (3)	Cmn Nu ac - Cau - Put (62)	Cmn Nu ac - Put (20)	Cmn Nu ac - Cau (5)	Cmn Cau - Put (4)	Un Nu ac (14)	Un Cau (5)	Un Put (7)	Cereb (ALL) (39)	Sub nigra (without cmn) (107)	4 genes of 110 not cmn with Sub nigra
Chromatin	chromatin remodeling (GO:0006338)	HDAC2	HDAC2	HDAC4;ACTB	MYC						MYC	HDAC4;ACTB						MYC;ACTB	HDAC4						MYC	HDAC4;MYC;ACTB									..
	chromatin organization (GO:0006325)										MYC							PHF1;MYC;HP1BP3;EHMT1							SPI1;MYC	HDAC4;MYC;PHF1;HP1BP3;EHMT1									..
Heterocromatin	heterochromatin organization (GO:0070828)			HP1BP3								HP1BP3						HP1BP3																	..
	positive regulation of heterochromatin assembly (GO:0031453)																	ATF7IP
	regulation of DNA methylation-dependent heterochromatin assembly (GO:0090308)			ATF7IP								ATF7IP						ATF7IP								ATF7IP									..
	positive regulation of DNA methylation-dependent heterochromatin assembly (GO:0090309)	DNMT1	DNMT1															ATF7IP								ATF7IP									..
Methylation	DNA methylation (GO:0006306)			ATF7IP;EHMT1								ATF7IP			EHMT1			ATF7IP;EHMT1								ATF7IP;EHMT1									.
	DNA methylation or demethylation (GO:0044728)	DNMT1	DNMT1	ATF7IP;EHMT1								ATF7IP			EHMT1			ATF7IP;EHMT1								ATF7IP;EHMT1									..
	regulation of DNA methylation (GO:0044030)				MYC						MYC							MYC							MYC	MYC									..
	maintenance of DNA methylation (GO:0010216)	DNMT1	DNMT1																																..
	histone methylation (GO:0016571)	PRMT5	PRMT5	CREBBP;EHMT1							CREBBP			EZH2	EHMT1			EHMT1	CREBBP							CREBBP;EHMT1									..
	positive regulation of histone methylation (GO:0031062)	DNMT1;CTNNB1	DNMT1;CTNNB1	PHF1											PHF1			PHF1								PHF1									..
	negative regulation of histone methylation (GO:0031061)	DNMT1	DNMT1	PHF1											PHF1			PHF1								PHF1									..
	protein methylation (GO:0006479)	PRMT5	PRMT5	EHMT1										EZH2	EHMT1			EHMT1								EHMT1									..
Modification	histone modification (GO:0016570)	HDAC2;PRKCD;HDAC9	HDAC2;PRKCD;HDAC9	HDAC4;CREBBP;EHMT1;EP300;HDAC6							CREBBP	HDAC4;EP300		EZH2				EHMT1;EP300;HDAC6	HDAC4;CREBBP						PRKCD	HDAC4;CREBBP;EHMT1;EP300;HDAC6									..
	positive regulation of histone modification (GO:0031058)					PPARGC1A				NOS1					EHMT1;HDAC6			NOS1;PPARGC1A	ABL1						NOS1	NOS1;PPARGC1A									..
	protein modification process (GO:0036211)			CPE							CPE					ABL1				CPE						ABL1;CPE
	regulation of protein modification process (GO:0031399)																								GRM5
	positive regulation of protein modification process (GO:0031401)											PPARGC1A				ABL1	KDR	ERBB4;AKT1;ARNTL	HDAC4	NTRK2		ANGPT1;KDR			NTRK2;ANGPT1;PRKCD;KDR	NTRK2;ANGPT1;ERBB4;ABL1;AKT1									..
	negative regulation of protein modification process (GO:0031400)																								EPHB2	EPHB2
	cellular protein modification process (GO:0006464)																	PPP1CB;BCR;ERN1;CDKL5;CREB1;CSF1;SYK;PLK2;AKT1;SOCS6	HIF1A						DAPK1;PLK2;CAMK2A;PRKCD	RET;CSF1;SYK;PLK2;PIK3CD;HIF1A;PPP1CB;BCR;CREB1;IRAK1;ABL1;AKT1;CPE;SOCS6;PRKG1									..
	post-translational protein modification (GO:0043687)			SOCS6	CSF1	HIF1A						SOCS6													NTRK2;ANGPT1;PRKCD;KDR	CSF1;SOCS6;HIF1A
Acetylation	histone acetylation (GO:0016573)	SPI1	SPI1	CREBBP;EP300							CREBBP	EP300						EP300	CREBBP						SPI1	CREBBP;EP300									..
	regulation of histone acetylation (GO:0035065)	SPI1	SPI1			PPARGC1A				NOS1		PPARGC1A						NOS1;PPARGC1A							SPI1;NOS1	NOS1;PPARGC1A									..
	positive regulation of histone acetylation (GO:0035066)			ARNTL		PPARGC1A				NOS1		PPARGC1A						NOS1;PPARGC1A							NOS1	NOS1;PPARGC1A									..
	negative regulation of histone acetylation (GO:0035067)	SPI1	SPI1																						SPI1										..
	protein acetylation (GO:0006473)	ESCO1;CLOCK;FOXO1	ESCO1;CLOCK;FOXO1	CREBBP;EP300							CREBBP	EP300						EP300	CREBBP							CREBBP;EP300									..
	regulation of protein acetylation (GO:1901983)	GSK3B	GSK3B	ARNTL								ARNTL						ARNTL																	..
	positive regulation of protein acetylation (GO:1901985)											ARNTL						ARNTL																	..
Deacetylation	histone deacetylation (GO:0016575)			HDAC4;REST;HDAC6							REST	HDAC4						HDAC6	HDAC4;REST							HDAC4;REST;HDAC6									..
	protein deacetylation (GO:0006476)	HDAC2;HDAC9	HDAC2;HDAC9	HDAC4;HDAC6								HDAC4						HDAC6	HDAC4							HDAC4;HDAC6									..
	regulation of protein deacetylation (GO:0090311)	DYRK1A	DYRK1A	EP300								EP300			HDAC6			EP300								EP300									..
	positive regulation of protein deacetylation (GO:0090312)	DYRK1A	DYRK1A																																..
Phosphorylation	negative regulation of phosphorylation (GO:0042326)			HDAC4;EPHB2								PDE4D;DMD;EPHB2;ENG			HDAC6
	histone phosphorylation (GO:0016572)																								PRKCD
	protein phosphorylation (GO:0006468)	SRPK2;EPHA4;GSK3B;DAPK1;PRKCB;PRKCD;CAMK2A;DYRK1A;ADAM10;TTBK1;MTOR;MAPK8;AKT3;KIT;MAPK1;PTK2B;PRKACA;CDK5R1	SRPK2;EPHA4;GSK3B;DAPK1;PRKCB;PRKCD;CAMK2A;DYRK1A;ADAM10;TTBK1;MTOR;MAPK8;AKT3;KIT;MAPK1;PTK2B;PRKACA;CDK5R1	NTRK2;CREB1;SYK;IRAK1;RPS6KB1;ERBB4;PIK3CD;AKT1;EPHB2;PRKG1	BCR;PLK2;ABL1	SMAD2;ERN1;IGF1R	RELN;FYN	RET			RET;PDGFRB;ERN1;NTRK2;RELN;CDKL5;PLK2;PIK3CD	SMAD2;CREB1;RPS6KB1;FYN;EPHB2	IGF1R			ABL1	KDR	BCR;ERN1;SMAD2;CDKL5;CREB1;RELN;SYK;RPS6KB1;ERBB4;PLK2;AKT1;IGF1R	ABL1	NTRK2		RET;KDR	FYN	IRAK1	SMAD2;NTRK2;DAPK1;PLK2;CAMK2A;PRKCD;KIT;KDR;EPHB2;IGF1R	RET;NTRK2;SYK;PLK2;PIK3CD;IGF1R;BCR;CREB1;RELN;IRAK1;RPS6KB1;ERBB4;ABL1;AKT1;EPHB2;PRKG1									..
	regulation of protein phosphorylation (GO:0001932)	C3;GRM5;TARDBP	C3;GRM5;TARDBP	NTRK2;ERBB4;AKT1;EPHB2	ABL1		FYN	ANGPT1			NTRK2	FYN;EPHB2;ENG			BCR;SYK;IRAK1;ERBB4;PRKG1	ABL1	KDR	ERBB4;AKT1	ABL1	NTRK2		ANGPT1;KDR	FYN	ENG	NTRK2;GRM5;ANGPT1;KDR;EPHB2	NTRK2;ANGPT1;ERBB4;ABL1;AKT1;EPHB2									..
	positive regulation of protein phosphorylation (GO:0001934)	C3;PTPRC;MAPK1;PTK2B;UBE2K	C3;PTPRC;MAPK1;PTK2B;UBE2K					ANGPT1		NOS1	NTRK2;RELN;CSF1	CD81;PTPN11;ENG			ERBB4	ABL1	KDR	RELN;CSF1;ERBB4;AKT1;PTPN11;NOS1;HDAC6	ABL1	NTRK2		ANGPT1;KDR		CD81;ENG	NTRK2;ANGPT1;KDR;NOS1	NTRK2;RELN;CSF1;ANGPT1;CD81;ERBB4;ABL1;AKT1;PTPN11;NOS1;HDAC6									..
	negative regulation of protein phosphorylation (GO:0001933)			AKT1;DMD;EPHB2	PDE4D										ERBB4;HDAC6			AKT1				DMD		PDE4D;ENG	PRKCD;EPHB2	PDE4D;AKT1;EPHB2									..
Dephosphorylation	dephosphorylation (GO:0016311)			PPP1CB
	protein dephosphorylation (GO:0006470)			PPP1CB;PTPN11								PPP1CB;PTPN11						PPP1CB;PTPN11								PPP1CB;PTPN11									..
	regulation of protein dephosphorylation (GO:0035304)	PRKCD;HTT	PRKCD;HTT	TSC1								TSC1						TSC1							PRKCD	TSC1									..
	positive regulation of protein dephosphorylation (GO:0035307)	PRKCD;MTOR	PRKCD;MTOR	MAGI2							PDGFRB	MAGI2													PRKCD	MAGI2
Ubiquitination	protein ubiquitination (GO:0016567)	VCP;CTNNB1;UBE3A;LNPEP;UBE2K	VCP;CTNNB1;UBE3A;LNPEP;UBE2K			HIF1A					HIF1A															HIF1A
	regulation of protein ubiquitination (GO:0031396)	UBE3A	UBE3A	AKT1				ANGPT1										AKT1	HIF1A			ANGPT1			ANGPT1	ANGPT1;AKT1									..
	positive regulation of protein ubiquitination (GO:0031398)	UBE3A	UBE3A			BMI1		ANGPT1														ANGPT1;BMI1				ANGPT1;BMI1
	negative regulation of protein ubiquitination (GO:0031397)			AKT1	ABL1											ABL1		AKT1	ABL1			DMD			ANGPT1	ABL1;AKT1									..
Deubiquitination	protein deubiquitination (GO:0016579)			APC;EP300;ACTB	MYC	SMAD2;HIF1A				AR	MYC;HIF1A	SMAD2;EP300;ACTB						SMAD2;MYC;EP300;ACTB	APC;HIF1A						SMAD2;MYC	AR;MYC;EP300;HIF1A;ACTB									..
	positive regulation of protein deubiquitination (GO:1903003)	VCP	VCP

## Sheet: Pathways
	BIOLOGICAL PROCESS	Cmn 9 brain areas (110 genes)	Cmn 10 brain areas (104 genes) (+Sub nigra)	Cmn Hip - Amy - Hyp (63)	Cmn Hip - Amy (32)	Cmn Hip - Hyp (8)	Cmn Amy - Hyp (4)	Un Hip (6)	Un Amy (3)	Un Hyp (5)	Cmn all cortexes (41)	Cmn An cing ctx - Fr ctx (39)	Cmn An cing ctx - Cer ctx (5)	Cmn Fr cotx - Cer ctx (4)	Un An cing ctx (22)	Un Cer ctx (3)	Un Fr ctx (3)	Cmn Nu ac - Cau - Put (62)	Cmn Nu ac - Put (20)	Cmn Nu ac - Cau (5)	Cmn Cau - Put (4)	Un Nu ac (14)	Un Cau (5)	Un Put (7)	Cereb (ALL) (39)	Sub nigra (without cmn) (107)	4 genes of 110 not cmn with Sub nigra
Wnt	Wnt signaling pathway (GO:0016055)	GSK3B;CTNNB1;VPS35	GSK3B;CTNNB1;VPS35	APC;CPE					NR4A2		CPE					NR4A2			APC	CPE		NR4A2				NR4A2;CPE
	regulation of Wnt signaling pathway (GO:0030111)	TIAM1;CTNNB1;PSEN1	TIAM1;CTNNB1;PSEN1		TLE1														APC;NFKB1			GLI3		TLE1		TLE1
	positive regulation of Wnt signaling pathway (GO:0030177)	VCP	VCP	ARNTL	NFKB1							NFKB1;ARNTL						ARNTL	NFKB1							NFKB1
	negative regulation of Wnt signaling pathway (GO:0030178)	GSK3B	GSK3B	APC	TLE1;GLI3						GLI3								APC			GLI3		TLE1		TLE1;GLI3
	canonical Wnt signaling pathway (GO:0060070)	GSK3B;CTNNB1	GSK3B;CTNNB1	APC					NR4A2							NR4A2			APC			NR4A2				NR4A2
	regulation of canonical Wnt signaling pathway (GO:0060828)			APC;ARNTL	TLE1;GLI3;NFKB1						GLI3	NFKB1;ARNTL						ARNTL								TLE1;NFKB1;GLI3
	positive regulation of canonical Wnt signaling pathway (GO:0090263)	VCP	VCP	ARNTL	NFKB1							NFKB1;ARNTL						ARNTL	NFKB1					TLE1		NFKB1
	negative regulation of canonical Wnt signaling pathway (GO:0090090)	GSK3B	GSK3B	APC	TLE1;GLI3														APC			GLI3		TLE1		TLE1;GLI3
	non-canonical Wnt signaling pathway (GO:0035567)	TIAM1;CAMK2A;CTNNB1;PLCB1	TIAM1;CAMK2A;CTNNB1;PLCB1								GLI3														CAMK2A;PLCB1
	Wnt signaling pathway involved in midbrain dopaminergic neuron differentiation (GO:1904953)	CTNNB1	CTNNB1
	Wnt signaling pathway, calcium modulating pathway (GO:0007223)						FYN																		CAMK2A;PLCB1
Notch	Notch signaling pathway (GO:0007219)	ADAM10;PSEN1	ADAM10;PSEN1	NCSTN;CREBBP;STAT1;EP300	MYC			NOTCH1;DLL1			CREBBP;NOTCH1;JAG1;STAT1;MYC	EP300			NCSTN		DLL1	NCSTN;MYC;EP300	CREBBP;JAG1;STAT1		DLL1				NOTCH1;JAG1;STAT1;MYC	NCSTN;CREBBP;STAT1;MYC;EP300;DLL1
	regulation of Notch signaling pathway (GO:0008593)			CREBBP;EP300;AKT1	MMP14;STAT3			NOTCH1;DLL1			CREBBP;MMP14;NOTCH1;JAG1;STAT3	EP300					DLL1	MMP14;STAT3;EP300;AKT1	CREBBP;JAG1						MMP14;NOTCH1;JAG1;STAT3	MMP14;CREBBP;STAT3;AKT1;EP300;DLL1
	positive regulation of Notch signaling pathway (GO:0045747)			CREBBP;EP300	STAT3			NOTCH1;DLL1			CREBBP;NOTCH1;JAG1;STAT3	EP300					DLL1	STAT3;EP300	CREBBP;JAG1		DLL1				NOTCH1;JAG1;STAT3	CREBBP;STAT3;EP300;DLL1
	negative regulation of Notch signaling pathway (GO:0045746)			AKT1	MMP14			DLL1			MMP14						DLL1	MMP14;AKT1			DLL1				MMP14	MMP14;AKT1;DLL1
	Notch receptor processing (GO:0007220)	ADAM10;PSEN1	ADAM10;PSEN1	NCSTN														NCSTN								NCSTN
	Notch receptor processing, ligand-dependent (GO:0035333)	ADAM10;PSEN1	ADAM10;PSEN1	NCSTN
	positive regulation of transcription of Notch receptor target (GO:0007221)			CREBBP;STAT1;EP300
G protein-coupled	G protein-coupled acetylcholine receptor signaling pathway (GO:0007213)																										CHRM1
	G protein-coupled glutamate receptor signaling pathway (GO:0007216)																								GRM5
	G protein-coupled receptor signaling pathway, coupled to cyclic nucleotide second messenger (GO:0007187)																	DRD1
	regulation of G protein-coupled receptor signaling pathway (GO:0008277)	C3;CAMK2A;SYP;PLCB1	C3;CAMK2A;SYP;PLCB1																						CAMK2A;PLCB1
cAMP mediated signaling	cAMP-mediated signaling (GO:0019933)											PDE4D												PDE4D		PDE4D
	regulation of cAMP-mediated signaling (GO:0043949)				PDE4D							PDE4D												PDE4D		PDE4D
	negative regulation of cAMP-mediated signaling (GO:0043951)				PDE4D							PDE4D												PDE4D		PDE4D
Reelin-mediated signaling	reelin-mediated signaling pathway (GO:0038026)						RELN				RELN							RELN								RELN
Semaphorin-plexin signaling	semaphorin-plexin signaling pathway involved in neuron projection guidance (GO:1902285)	PLXNA4	PLXNA4									SEMA3A						SEMA3A
	semaphorin-plexin signaling pathway involved in axon guidance (GO:1902287)	PLXNA4	PLXNA4
MAP	MAPK cascade (GO:0000165)	MAPK8;DLG4;RASGRF1;KIT;CAMK2A;MAPK1;RANBP9;GRB2;PIK3R1;PIK3CB;GRIN1	MAPK8;DLG4;RASGRF1;KIT;CAMK2A;MAPK1;RANBP9;GRB2;PIK3R1;PIK3CB;GRIN1	PPP1CB;PIK3CA;ERBB4;NCAM1;BCL2L1	MYC;NFKB1			RET;ANGPT1		NRG1	RET;PDGFRB;MYC;NCAM1;NRG1				ERBB4		KDR	PPP1CB;PIK3CA;ERBB4;MYC;BCL2L1	NCAM1;NFKB1			RET;ANGPT1;KDR	FYN		ANGPT1;MYC;CAMK2A;KIT;KDR	PPP1CB;RET;PIK3CA;ANGPT1;ERBB4;MYC;NCAM1;NFKB1;BCL2L1
	regulation of MAPK cascade (GO:0043408)	PTPRC;KIT;MAPK1	PTPRC;KIT;MAPK1	NTRK2;SYK		IGF1R		RET			RET;NTRK2		IGF1R		SYK		KDR	SYK;IGF1R				RET;KDR			NTRK2;KIT;KDR;IGF1R	RET;NTRK2;SYK;IGF1R
	positive regulation of MAPK cascade (GO:0043410)	PTPRC;KIT;PTK2B	PTPRC;KIT;PTK2B	NTRK2;IRAK1;ERBB4;PTPN11		IGF1R		RET;NOTCH1;ANGPT1			RET;PDGFRB;NTRK2;NOTCH1	PTPN11	IGF1R	EZH2	IRAK1;ERBB4		KDR	ERBB4;PTPN11;IGF1R		NTRK2		RET;ANGPT1;KDR		IRAK1	NTRK2;NOTCH1;ANGPT1;KIT;KDR;IGF1R	RET;NTRK2;IRAK1;ANGPT1;ERBB4;PTPN11;IGF1R
	negative regulation of MAPK cascade (GO:0043409)	PTPRC;PRKCD;RANBP9;PIK3CB;FOXO1	PTPRC;PRKCD;RANBP9;PIK3CB;FOXO1	EPHB2	MYC						MYC	SEMA3A						MYC							MYC;PRKCD;EPHB2	MYC;EPHB2
	stress-activated MAPK cascade (GO:0051403)	MAPK8;MAPK1	MAPK8;MAPK1	IRAK1	NFKB1							PPP1CB;PIK3CA;FYN;NFKB1;BCL2L1			IRAK1				NFKB1					IRAK1		IRAK1;NFKB1
	regulation of stress-activated MAPK cascade (GO:0032872)	COPS5;MAPK1;FOXO1	COPS5;MAPK1;FOXO1		MYC	IGF1R					MYC	EPHB2	IGF1R					MYC;IGF1R							MYC;IGF1R	MYC;IGF1R
	positive regulation of stress-activated MAPK cascade (GO:0032874)	SPI1;PTK2B;PLCB1	SPI1;PTK2B;PLCB1															SEMA3A							SPI1;PLCB1
	negative regulation of stress-activated MAPK cascade (GO:0032873)	FOXO1	FOXO1		MYC						MYC	NFKB1						MYC							MYC	MYC
	regulation of MAP kinase activity (GO:0043405)										PDGFRB
	negative regulation of MAP kinase activity (GO:0043407)	PRKCD;PIK3CB	PRKCD;PIK3CB
	positive regulation of MAP kinase activity (GO:0043406)										PDGFRB				IRAK1
	regulation of p38MAPK cascade (GO:1900744)																								SPI1
	positive regulation of p38MAPK cascade (GO:1900745)	SPI1	SPI1																						SPI1
Phosphatidynositol 3-kinase	phosphatidylinositol 3-kinase signaling (GO:0014065)			PIK3CA;PIK3CD;AKT1		IGF1R												PIK3CA;AKT1;IGF1R							IGF1R
	regulation of phosphatidylinositol 3-kinase signaling (GO:0014066)	BECN1;KIT;MAPK1;PIK3R1;PIK3CB	BECN1;KIT;MAPK1;PIK3R1;PIK3CB			IGF1R					PDGFRB;NTRK2;PIK3CD		IGF1R				KDR	PIK3CA;IGF1R		NTRK2		KDR			NTRK2;KIT;KDR;IGF1R	NTRK2;PIK3CA;PIK3CD;IGF1R
	positive regulation of phosphatidylinositol 3-kinase signaling (GO:0014068)					IGF1R						PIK3CA					KDR	PIK3CA;IGF1R		NTRK2						NTRK2;PIK3CA;PIK3CD;IGF1R
	regulation of phosphatidylinositol 3-kinase activity (GO:0043551)	KIT;PTK2B;PIK3R1	KIT;PTK2B;PIK3R1
	phosphatidylinositol-mediated signaling (GO:0048015)			PIK3CA;RPS6KB1;PIK3CD;AKT1							PDGFRB;PIK3CD	PIK3CA	IGF1R													PIK3CA;RPS6KB1;PIK3CD;AKT1;IGF1R
Ras protein	Ras protein signal transduction (GO:0007265)				PLK2			NTN1				NTN1						PLK2							PLK2	PLK2;NTN1
	regulation of Ras protein signal transduction (GO:0046578)			EPHB2				NOTCH1				EPHB2			BCR										NOTCH1;EPHB2
	positive regulation of Ras protein signal transduction (GO:0046579)							NOTCH1													RTN4R				NOTCH1	RTN4R
	negative regulation of Ras protein signal transduction (GO:0046580)											EPHB2													EPHB2	EPHB2
ΕΡΚ cascade	ERK1 and ERK2 cascade (GO:0070371)				MYC													MYC							MYC;KDR	MYC
	regulation of ERK1 and ERK2 cascade (GO:0070372)											PTPN11;EPHB2			SYK;ERBB4										NTRK2;NOTCH1;ANGPT1;KDR;EPHB2	NTRK2;SYK;ANGPT1;ERBB4;PTPN11;EPHB2
	positive regulation of ERK1 and ERK2 cascade (GO:0070374)			NTRK2;ERBB4;PTPN11				NOTCH1;ANGPT1			MYC	PTPN11			ERBB4			ERBB4;PTPN11								NTRK2;ANGPT1;ERBB4;PTPN11
	negative regulation of ERK1 and ERK2 cascade (GO:0070373)			EPHB2								EPHB2					KDR								EPHB2	EPHB2
TOR	TOR signaling (GO:0031929)			RPS6KB1;AKT1								RPS6KB1						RPS6KB1;AKT1								RPS6KB1;AKT1
	regulation of TOR signaling (GO:0032006)			PIK3CA;TSC1;ARNTL								PIK3CA;TSC1;ARNTL						PIK3CA;TSC1;ARNTL								PIK3CA;TSC1
	positive regulation of TOR signaling (GO:0032008)			PIK3CA								PIK3CA						PIK3CA								PIK3CA
	negative regulation of TOR signaling (GO:0032007)			TSC1;ARNTL								TSC1;ARNTL						TSC1;ARNTL								TSC1
Epidermal growth factor	epidermal growth factor receptor signaling pathway (GO:0007173)	PTK2B;GRB2;PIK3R1	PTK2B;GRB2;PIK3R1	PIK3CA;AKT1;PTPN11				NOTCH1;ANGPT1	NR4A2	NRG1	PDGFRB;PIK3CD	PIK3CA;PTPN11					KDR	PIK3CA;AKT1;PTPN11		NTRK2						PIK3CA;AKT1;PTPN11
	regulation of epidermal growth factor receptor signaling pathway (GO:0042058)	GRB2;ARHGEF7	GRB2;ARHGEF7	AKT1						NRG1							KDR			NTRK2						AKT1
	positive regulation of epidermal growth factor receptor signaling pathway (GO:0045742)																	AKT1
ERBB signaling	ERBB signaling pathway (GO:0038127)			PIK3CA;ERBB4;AKT1;PTPN11							NRG1	PIK3CA;PTPN11			ERBB4			PIK3CA;ERBB4;AKT1;PTPN11								PIK3CA;ERBB4;AKT1;PTPN11
	positive regulation of ERBB signaling pathway (GO:1901186)			AKT1														AKT1								AKT1
Rap protein signal	Rap protein signal transduction (GO:0032486)																		NFKB1							PLK2
toll-like receptor	toll-like receptor signaling pathway (GO:0002224)														IRAK1									IRAK1		IRAK1
Rho protein	Rho protein signal transduction (GO:0007266)							NTN1																		NTN1
	regulation of Rho protein signal transduction (GO:0035023)			RTN4R														BCR	ABL1							BCR;RTN4R;ABL1
	positive regulation of Rho protein signal transduction (GO:0035025)																				RTN4R					RTN4R
GTPase mediated signal trasduction	small GTPase mediated signal transduction (GO:0007264)							NTN1				NTN1						BCR;PLK2							PLK2
	regulation of small GTPase mediated signal transduction (GO:0051056)																	BCR;RELN							KALRN	BCR;RELN
	positive regulation of small GTPase mediated signal transduction (GO:0051057)							NOTCH1																	NOTCH1	RELN
	negative regulation of small GTPase mediated signal transduction (GO:0051058)											EPHB2													EPHB2	EPHB2
Transforming growth factor	transforming growth factor beta receptor signaling pathway (GO:0007179)					SMAD2						SMAD2;ENG						SMAD2						ENG	SMAD2
	regulation of transforming growth factor beta receptor signaling pathway (GO:0017015)			CREBBP;EP300		SMAD2					CREBBP	SMAD2;EP300;ENG							CREBBP					ENG
	positive regulation of transforming growth factor beta receptor signaling pathway (GO:0030511)			CREBBP;EP300								EP300							CREBBP
	negative regulation of transforming growth factor beta receptor signaling pathway (GO:0030512)					SMAD2						SMAD2						SMAD2							SMAD2
JAK-STAT	receptor signaling pathway via JAK-STAT (GO:0007259)																								STAT1;STAT3
	regulation of receptor signaling pathway via JAK-STAT (GO:0046425)	PTPRC;KIT	PTPRC;KIT	ERBB4											ERBB4			ERBB4	STAT1							ERBB4
	positive regulation of receptor signaling pathway via JAK-STAT (GO:0046427)	KIT;PTK2B	KIT;PTK2B	ERBB4											ERBB4			ERBB4							NOTCH1;KIT	ERBB4
	regulation of receptor signaling pathway via STAT (GO:1904892)	PTPRC	PTPRC												ERBB4
NF-kappaB	NIK/NF-kappaB signaling (GO:0038061)			IRAK1;AKT1	RELA;NFKB2						RELA;TNFRSF1A				IRAK1			AKT1;NFKB2	RELA						RELA;NFKB2	IRAK1;AKT1;RELA;NFKB2
	negative regulation of NIK/NF-kappaB signaling (GO:1901223)	SPI1	SPI1		RELA						RELA							PLK2;TNFRSF1A	RELA						SPI1;RELA	RELA									..
	positive regulation of NF-kappaB transcription factor activity (GO:0051092)									AR
	negative regulation of NF-kappaB transcription factor activity (GO:0032088)														IRAK1
Tumor necrosis factor	tumor necrosis factor-mediated signaling pathway (GO:0033209)				RELA;TNFRSF1A													TNFRSF1A	STAT1;RELA						STAT1;RELA;TNFRSF1A	STAT1;RELA;TNFRSF1A
	regulation of tumor necrosis factor-mediated signaling pathway (GO:0010803)																	SYK;TNFRSF1A							TNFRSF1A	SYK;TNFRSF1A
Stress-activated protein kinase	regulation of stress-activated protein kinase signaling cascade (GO:0070302)	MAPK1	MAPK1
Nerve growth factor signaling	nerve growth factor signaling pathway (GO:0038180)			MAGI2								MAGI2										MAGI2				MAGI2
Neurotrophin	neurotrophin signaling pathway (GO:0038179)	GRB2	GRB2	NTRK2;SORT1;MAGI2							NTRK2	SORT1;MAGI2						SORT1		NTRK2		MAGI2			NTRK2	NTRK2;SORT1;MAGI2
	neurotrophin TRK receptor signaling pathway (GO:0048011)	GRB2	GRB2	NTRK2;SORT1							NTRK2	SORT1						SORT1		NTRK2					NTRK2	NTRK2;SORT1
Glial cell-derived neurotrophic factor	glial cell-derived neurotrophic factor receptor signaling pathway (GO:0035860)							RET														RET				RET
Neuropeptide signaling	neuropeptide signaling pathway (GO:0007218)			SORT1;CPE							CPE	SORT1						SORT1		CPE						SORT1;CPE
Steroid hormone	steroid hormone mediated signaling pathway (GO:0043401)	MED1	MED1		NR3C1					AR																AR;NR3C1
	intracellular steroid hormone receptor signaling pathway (GO:0030518)	MED1;UBE3A	MED1;UBE3A		NR3C1					AR																AR;NR3C1
Growth hormone receptor signaling	growth hormone receptor signaling pathway (GO:0060396)				STAT3																					STAT3
Glucocorticoid receptor	regulation of glucocorticoid receptor signaling pathway (GO:2000322)	CLOCK	CLOCK																																..
JNK cascade	JNK cascade (GO:0007254)	MAPK8	MAPK8	IRAK1											IRAK1									IRAK1		IRAK1
	regulation of JNK cascade (GO:0046328)	COPS5;PTK2B;PLCB1	COPS5;PTK2B;PLCB1	IRAK1		IGF1R									IRAK1									IRAK1	PLCB1;IGF1R	IGF1R
	positive regulation of JNK cascade (GO:0046330)	PTK2B;PLCB1	PTK2B;PLCB1									SEMA3A						SEMA3A							PLCB1
Nodal signaling	nodal signaling pathway (GO:0038092)					SMAD2						SMAD2						SMAD2							SMAD2
	regulation of nodal signaling pathway involved in determination of lateral mesoderm left/right asymmetry (GO:1900175)					SMAD2						SMAD2						SMAD2							SMAD2
SMAD protein	positive regulation of pathway-restricted SMAD protein phosphorylation (GO:0010862)																							ENG
Adenylate cyclase	activation of adenylate cyclase activity (GO:0007190)																	DRD1
	adenylate cyclase-activating G protein-coupled receptor signaling pathway (GO:0007189)				DRD1													DRD1								GABBR1
	adenylate cyclase-inhibiting G protein-coupled receptor signaling pathway (GO:0007193)	CHRM1;GNAI1	GNAI1									GABBR1						GABBR1									CHRM1
	adenylate cyclase-activating adrenergic receptor signaling pathway (GO:0071880)				DRD1													DRD1
	adenylate cyclase-activating dopamine receptor signaling pathway (GO:0007191)																	DRD1
Second-messeger-mediated signaling	second-messenger-mediated signaling (GO:0019932)									NOS1								NOS1							NOS1	NOS1
Dopamine	regulation of dopamine receptor signaling pathway (GO:0060159)	VPS35	VPS35
	positive regulation of dopamine receptor signaling pathway (GO:0060161)	PRMT5;VPS35	PRMT5;VPS35
	phospholipase C-activating dopamine receptor signaling pathway (GO:0060158)				DRD1																		FYN
Acetylcholine	acetylcholine receptor signaling pathway (GO:0095500)	CHRM1;PLCB1;CDK5R1	CHRM1;PLCB1;CDK5R1																						PLCB1		CHRM1
	G protein-coupled acetylcholine receptor signaling pathway (GO:0007213)	CHRM1;PLCB1;CDK5R1	CHRM1;PLCB1;CDK5R1																						PLCB1
Glutamate	glutamate receptor signaling pathway (GO:0007215)	GRIA2;GRIN2A;GRM5;HOMER1;PTK2B;PLCB1;GRIN1;CDK5R1	GRIA2;GRIN2A;GRM5;HOMER1;PTK2B;PLCB1;GRIN1;CDK5R1																				MAOA		GRM5;PLCB1		GRIN2A
	regulation of glutamate receptor signaling pathway (GO:1900449)						FYN					FYN											FYN
	ionotropic glutamate receptor signaling pathway (GO:0035235)	GRIA2;PTK2B;CDK5R1;GRIN1	GRIA2;PTK2B;CDK5R1;GRIN1
	G protein-coupled glutamate receptor signaling pathway (GO:0007216)	GRM5;HOMER1	GRM5;HOMER1

[truncated: 3 more sheets: Immune & Inflamation, Learning, Perception]
