# Supplementary material for: Unlocking the Memory Component of Alzheimer’s Disease: Biological Processes and Pathways across Brain Regions
Source: Biomolecules. 2022 Feb 6;12(2):263. doi: 10.3390/biom12020263 (PMC8961579; doi:10.3390/biom12020263)
Supplement: Supplementary file 1 [file biomolecules-12-00263-s001.zip › Supplementary File S5.xlsx]

## Sheet: Nervous System
	Cmn 9 brain areas (110 genes)	Cmn 10 brain areas (104 genes) (+Sub nigra)	Cmn Hip - Amy - Hyp (63)	Cmn Hip - Amy (32)	Cmn Hip - Hyp (8)	Cmn Amy - Hyp (4)	Un Hip (6)	Un Amy (3)	Un Hyp (5)	Cmn all cortexes (41)	Cmn An cing ctx - Fr ctx (39)	Cmn An cing ctx - Cer ctx (5)	Cmn Fr cotx - Cer ctx (4)	Un An cing ctx (22)	Un Cer ctx (3)	Un Fr ctx (3)	Cmn Nu ac - Cau - Put (62)	Cmn Nu ac - Put (20)	Cmn Nu ac - Cau (5)	Cmn Cau - Put (4)	Un Nu ac (14)	Un Cau (5)	Un Put (7)	Cereb (ALL) (39)	Sub nigra (without cmn) (107)	4 genes of 110 not cmn with Sub nigra
Neuronal System	GRIA1;ACHE;GRIA2;SNAP25;HOMER1;PRKCB;CAMK2A;RASGRF1;HTT;SYN1;GNAI1;GRIN1;GRIN2A;GRM5;DLG4;KCNMA1;MAPK1;PRKACA;PLCB1;ARHGEF7;STX1A;SHANK1;HCN1	GRIA1;ACHE;GRIA2;SNAP25;HOMER1;PRKCB;CAMK2A;RASGRF1;HTT;SYN1;GNAI1;GRIN1;GRM5;DLG4;KCNMA1;MAPK1;PRKACA;PLCB1;ARHGEF7;STX1A;SHANK1;HCN1	GABRA2;GABBR1;CREB1;ERBB4;SLC17A7	MAOA;SLC6A1				GLUL	NRG1					ERBB4;SLC6A1				SLC6A1			MAOA		GABRA2;MAOA;SLC6A1;GLUL	GABRA2;GABBR1;CREB1;ERBB4;MAOA;SLC17A7;GLUL;SLC6A3	GRIN2A
Nervous system development	EPHA4;GSK3B;HDAC2;RANBP9;ADAM10;ANK3;PSEN1;PIK3R1;PIK3CB;CACNA1C;KALRN;GRIN1;TIAM1;MAPK8;PTPRC;DPYSL5;DLG4;MAPK1;GRB2;PRKACA;ARHGEF7;PLXNA4;CDK5R1;SCN1A	EPHA4;GSK3B;HDAC2;RANBP9;ADAM10;ANK3;PSEN1;PIK3R1;PIK3CB;CACNA1C;KALRN;GRIN1;TIAM1;MAPK8;PTPRC;DPYSL5;DLG4;MAPK1;GRB2;PRKACA;ARHGEF7;PLXNA4;CDK5R1;SCN1A	NCSTN;CREB1;DAB1;PIK3CA;DPYSL2;PIK3CD;PTPN11;NCAM1;EPHB2;ACTB	ITGB1;ABL1		RELN;FYN	RET;NTN1	MYH9		ITGB1;RET;RELN;MYH9;PIK3CD;NCAM1	CREB1;PIK3CA;SEMA3A;FYN;PTPN11;EPHB2;NTN1;ACTB	DAB1		NCSTN;DPYSL2	ABL1			ABL1;NCAM1	DPYSL2	RET;ITGB1;DAB1	FYN		EPHB2	ITGB1;RET;PIK3CD;PTPN11;NTN1;ACTB;NCSTN;RELN;CREB1;DAB1;PIK3CA;DPYSL2;ABL1;MYH9;NCAM1;EPHB2

## Sheet: Neurotransmitters
	Cmn 9 brain areas (110 genes)	Cmn 10 brain areas (104 genes) (+Sub nigra)	Cmn Hip - Amy - Hyp (63)	Cmn Hip - Amy (32)	Cmn Hip - Hyp (8)	Cmn Amy - Hyp (4)	Un Hip (6)	Un Amy (3)	Un Hyp (5)	Cmn all cortexes (41)	Cmn An cing ctx - Fr ctx (39)	Cmn An cing ctx - Cer ctx (5)	Cmn Fr cotx - Cer ctx (4)	Un An cing ctx (22)	Un Cer ctx (3)	Un Fr ctx (3)	Cmn Nu ac - Cau - Put (62)	Cmn Nu ac - Put (20)	Cmn Nu ac - Cau (5)	Cmn Cau - Put (4)	Un Nu ac (14)	Un Cau (5)	Un Put (7)	Cereb (ALL) (39)	Sub nigra (without cmn) (107)	4 genes of 110 not cmn with Sub nigra
Acetylcholine inhibits contraction of outer hair cells	KCNMA1	KCNMA1
Acetylcholine Neurotransmitter Release Cycle	SNAP25;STX1A	SNAP25;STX1A
Acetylcholine regulates insulin secretion	PRKACA;PLCB1	PRKACA;PLCB1
Muscarinic acetylcholine receptors	CHRM1	CHRM1
Neurotransmitter clearance	ACHE;HTT	ACHE;HTT		MAOA						MAOA												MAOA		MAOA	MAOA;SLC6A3	GRIN2A
Neurotransmitter receptors and postsynaptic signal transmission	GRIA1;GRIA2;PRKCB;CAMK2A;RASGRF1;GNAI1;GRIN1;GRIN2A;DLG4;MAPK1;PRKACA;PLCB1;ARHGEF7	GRIA1;GRIA2;PRKCB;CAMK2A;RASGRF1;GNAI1;GRIN1;DLG4;MAPK1;PRKACA;PLCB1;ARHGEF7	GABRA2;GABBR1;CREB1;ERBB4	NONE	NONE	NONE	NONE		NRG1	NRG1	GABRA2;GABBR1;CREB1	NONE	NONE	ERBB4	NONE	NONE		NONE			NONE		NONE	GRIA1;GABRA2;CAMK2A;PLCB1	GABRA2;GABBR1;CREB1;ERBB4
Neurotransmitter release cycle	SNAP25;STX1A;SYN1	SNAP25;STX1A;SYN1	SLC17A7	MAOA;SLC6A1						MAOA;SLC17A7				SLC6A1					SLC6A1			MAOA		MAOA;SLC6A1	MAOA;SLC17A7
Neurotransmitter uptake and metabolism In glial cells								GLUL		GLUL														GLUL	GLUL
Norepinephrine Neurotransmitter Release Cycle	SNAP25;STX1A	SNAP25;STX1A		MAOA																		MAOA		MAOA	MAOA
Dopamine Neurotransmitter Release Cycle	SNAP25;STX1A;SYN1	SNAP25;STX1A;SYN1
Dopamine clearance from the synaptic cleft				MAOA						MAOA												MAOA		MAOA	MAOA;SLC6A3
Dopamine receptors				DRD1						DRD1							DRD1
Enzymatic degradation of dopamine by COMT				MAOA						MAOA														MAOA	MAOA
Enzymatic degradation of Dopamine by monoamine oxidase				MAOA						MAOA														MAOA	MAOA
Activation of AMPA receptors	GRIA1;GRIA2	GRIA1;GRIA2
Trafficking of AMPA receptors	GRIA1;GRIA2;DLG4;PRKCB;CAMK2A;PRKACA	GRIA1;GRIA2;DLG4;PRKCB;CAMK2A;PRKACA
Unblocking of NMDA receptors, glutamate binding and activation	GRIA1;GRIA2;GRIN2A;DLG4;CAMK2A;GRIN1	GRIA1;GRIA2;DLG4;CAMK2A;GRIN1																						GRIA1;CAMK2A		GRIN2A
Trafficking of GluR2-containing AMPA receptors	GRIA1;GRIA2;PRKCB;PRKACA	GRIA1;GRIA2;PRKCB;PRKACA
Ras activation upon Ca2+ influx through NMDA receptor	DLG4;CAMK2A;RASGRF1;GRIN1	DLG4;CAMK2A;RASGRF1;GRIN1																						CAMK2A
Metabolism of serotonin				MAOA						MAOA												MAOA		MAOA
Serotonin clearance from the synaptic cleft				MAOA						MAOA												MAOA		MAOA
Serotonin Neurotransmitter Release Cycle	SNAP25;STX1A;SYN1	SNAP25;STX1A;SYN1
Glutamate binding, activation of AMPA receptors and synaptic plasticity	GRIA1;GRIA2;DLG4;PRKCB;CAMK2A;PRKACA	GRIA1;GRIA2;DLG4;PRKCB;CAMK2A;PRKACA																						GRIA1;CAMK2A
Activation of NMDA receptors and postsynaptic events	GRIA1;GRIA2;GRIN2A;DLG4;CAMK2A;RASGRF1;MAPK1;PRKACA;ARHGEF7;GRIN1	GRIA1;GRIA2;DLG4;CAMK2A;RASGRF1;MAPK1;PRKACA;ARHGEF7;GRIN1	CREB1;ERBB4						NRG1	NRG1	CREB1			ERBB4			CREB1;ERBB4							GRIA1;CAMK2A	CREB1;ERBB4	GRIN2A
Post NMDA receptor activation events	GRIA1;GRIA2;GRIN2A;DLG4;CAMK2A;RASGRF1;MAPK1;PRKACA;ARHGEF7;GRIN1	GRIA1;GRIA2;DLG4;CAMK2A;RASGRF1;MAPK1;PRKACA;ARHGEF7;GRIN1	CREB1;ERBB4						NRG1	NRG1	CREB1			ERBB4			CREB1;ERBB4							GRIA1;CAMK2A	CREB1;ERBB4	GRIN2A
Glutamate Neurotransmitter Release Cycle	SNAP25;STX1A	SNAP25;STX1A	SLC17A7							SLC17A7															SLC17A7
Astrocytic Glutamate-Glutamine Uptake And Metabolism								GLUL		GLUL														GLUL	GLUL
Glutamate and glutamine metabolism								GLUL		GLUL														GLUL	GLUL
GABA B receptor activation			GABBR1								GABBR1						GABBR1								GABBR1
GABA synthesis, release, reuptake and degradation	SNAP25;STX1A	SNAP25;STX1A		SLC6A1										SLC6A1					SLC6A1					SLC6A1	GABRA2
Activation of GABAB receptors	GNAI1	GNAI1	GABBR1														GABBR1								GABBR1
GABA receptor activation			GABRA2;GABBR1								GABRA2;GABBR1						GABRA2;GABBR1							GABRA2	GABRA2;GABBR1
Reuptake of GABA				SLC6A1										SLC6A1					SLC6A1					SLC6A1
CREB1 phosphorylation through NMDA receptor-mediated activation of RAS signaling			CREB1								CREB1													CAMK2A

## Sheet: Ions and Channels
	Cmn 9 brain areas (110 genes)	Cmn 10 brain areas (104 genes) (+Sub nigra)	Cmn Hip - Amy - Hyp (63)	Cmn Hip - Amy (32)	Cmn Hip - Hyp (8)	Cmn Amy - Hyp (4)	Un Hip (6)	Un Amy (3)	Un Hyp (5)	Cmn all cortexes (41)	Cmn An cing ctx - Fr ctx (39)	Cmn An cing ctx - Cer ctx (5)	Cmn Fr cotx - Cer ctx (4)	Un An cing ctx (22)	Un Cer ctx (3)	Un Fr ctx (3)	Cmn Nu ac - Cau - Put (62)	Cmn Nu ac - Put (20)	Cmn Nu ac - Cau (5)	Cmn Cau - Put (4)	Un Nu ac (14)	Un Cau (5)	Un Put (7)	Cereb (ALL) (39)	Sub nigra (without cmn) (107)	4 genes of 110 not cmn with Sub nigra
Cation-coupled Chloride cotransporters	SLC12A5	SLC12A5
Ca2+ activated K+ channels	KCNMA1	KCNMA1																						KCNMA1
Ca2+ pathway	CAMK2A;ITPR1;CTNNB1;PRKACA;PLCB1	CAMK2A;ITPR1;CTNNB1;PRKACA;PLCB1	PRKG1	MYC;TCF4						MYC;TCF4				PRKG1							TCF4			MYC;CAMK2A;ITPR1;PLCB1	MYC;PRKG1
Na+/Cl- dependent neurotransmitter transporters				SLC6A1										SLC6A1				SLC6A1						SLC6A1	SLC6A3
Ion homeostasis	RYR2;CAMK2A;ITPR1;PRKACA																							CAMK2A;ITPR1;NOS1	NOS1
Inwardly rectifying K+ channels			GABBR1																						GABBR1
Stimuli-sensing channels	RYR2;ASIC2	RYR2;ASIC2
Calmodulin induced events	PRKCD;CAMK2A;PRKACA	PRKCD;CAMK2A;PRKACA
Potassium Channels	KCNMA1;HCN1		GABBR1														GABBR1							KCNMA1	GABBR1
Activation of G protein gated Potassium channels			GABBR1														GABBR1								GABBR1
Inhibition of voltage gated Ca2+ channels via Gbeta/gamma subunits			GABBR1														GABBR1								GABBR1
G protein gated Potassium channels			GABBR1														GABBR1								GABBR1

## Sheet: Structures
	Cmn 9 brain areas (110 genes)	Cmn 10 brain areas (104 genes) (+Sub nigra)	Cmn Hip - Amy - Hyp (63)	Cmn Hip - Amy (32)	Cmn Hip - Hyp (8)	Cmn Amy - Hyp (4)	Un Hip (6)	Un Amy (3)	Un Hyp (5)	Cmn all cortexes (41)	Cmn An cing ctx - Fr ctx (39)	Cmn An cing ctx - Cer ctx (5)	Cmn Fr cotx - Cer ctx (4)	Un An cing ctx (22)	Un Cer ctx (3)	Un Fr ctx (3)	Cmn Nu ac - Cau - Put (62)	Cmn Nu ac - Put (20)	Cmn Nu ac - Cau (5)	Cmn Cau - Put (4)	Un Nu ac (14)	Un Cau (5)	Un Put (7)	Cereb (ALL) (39)	Sub nigra (without cmn) (107)	4 genes of 110 not cmn with Sub nigra
Unfolded Protein Response (UPR)					ERN1																				EIF2S2
Regulation of actin dynamics for phagocytic cup formation	MAPK1;GRB2;VAV1	MAPK1;GRB2;VAV1	SYK;CRK;ACTB	ABL1				MYH9		MYH9	ACTB			SYK;CRK	ABL1		SYK;MYH9;ACTB	ABL1;CRK							SYK;ABL1;MYH9;CRK;ACTB
Depolymerisation of the Nuclear Lamina	PRKCB;PRKACA	PRKCB;PRKACA
Centrosome maturation	PRKACA;PAFAH1B1	PRKACA;PAFAH1B1
Amyloid fiber formation	ADAM10	ADAM10	NCSTN																						NCSTN
Elastic fibre formation				ATGB1																					ITGB1
Fibronectin matrix formation				ATGB1																					ITGB1

## Sheet: Synaptic transmittion
	Cmn 9 brain areas (110 genes)	Cmn 10 brain areas (104 genes) (+Sub nigra)	Cmn Hip - Amy - Hyp (63)	Cmn Hip - Amy (32)	Cmn Hip - Hyp (8)	Cmn Amy - Hyp (4)	Un Hip (6)	Un Amy (3)	Un Hyp (5)	Cmn all cortexes (41)	Cmn An cing ctx - Fr ctx (39)	Cmn An cing ctx - Cer ctx (5)	Cmn Fr cotx - Cer ctx (4)	Un An cing ctx (22)	Un Cer ctx (3)	Un Fr ctx (3)	Cmn Nu ac - Cau - Put (62)	Cmn Nu ac - Put (20)	Cmn Nu ac - Cau (5)	Cmn Cau - Put (4)	Un Nu ac (14)	Un Cau (5)	Un Put (7)	Cereb (ALL) (39)	Sub nigra (without cmn) (107)	4 genes of 110 not cmn with Sub nigra
Axon guidance	EPHA4;GSK3B;RANBP9;ADAM10;ANK3;PSEN1;PIK3R1;PIK3CB;CACNA1C;KALRN;GRIN1;TIAM1;MAPK8;PTPRC;DPYSL5;DLG4;MAPK1;GRB2;PRKACA;ARHGEF7;PLXNA4;CDK5R1;SCN1A	EPHA4;GSK3B;RANBP9;ADAM10;ANK3;PSEN1;PIK3R1;PIK3CB;CACNA1C;KALRN;GRIN1;TIAM1;MAPK8;PTPRC;DPYSL5;DLG4;MAPK1;GRB2;PRKACA;ARHGEF7;PLXNA4;CDK5R1;SCN1A	NCSTN;CREB1;DAB1;PIK3CA;DPYSL2;PIK3CD;PTPN11;NCAM1;EPHB2;ACTB	ITGB1;ABL1		RELN;FYN	RET;NTN1	MYH9		ITGB1;RET;RELN;MYH9;PIK3CD;NCAM1	CREB1;PIK3CA;SEMA3A;FYN;PTPN11;EPHB2;NTN1;ACTB	DAB1	NONE	NCSTN;DPYSL2	ABL1	DAB1	NCSTN;CREB1;RELN;PIK3CA;SEMA3A;MYH9;PTPN11;ACTB	ABL1;NCAM1	DPYSL2		RET;ITGB1;DAB1	FYN	NONE	EPHB2;KALRN	ITGB1;RET;PIK3CD;PTPN11;NTN1;ACTB;NCSTN;RELN;CREB1;DAB1;PIK3CA;DPYSL2;ABL1;MYH9;NCAM1;EPHB2
Axonal growth inhibition (RHOA activation)	LINGO1	LINGO1	RTN4R							RTN4R														LINGO1	RTN4R
Semaphorin interactions	GSK3B;PTPRC;DPYSL5;PLXNA4;CDK5R1	GSK3B;PTPRC;DPYSL5;PLXNA4;CDK5R1	DPYSL2	ITGB1		FYN		MYH9		ITGB1;MYH9	SEMA3A;FYN			DPYSL2			SEMA3A;MYH9		DPYSL2		ITGB1	FYN			ITGB1;DPYSL2;MYH9
Role of ABL in ROBO-SLIT signaling															ABL1			ABL1
NCAM signaling for neurite out-growth	MAPK1;GRB2;CACNA1C	MAPK1;GRB2;CACNA1C	CREB1;NCAM1			FYN				NCAM1	CREB1;FYN						CREB1					FYN			CREB1;NCAM1
NCAM1 interactions			NCAM1							NCAM1
L1CAM interactions	DLG4;RANBP9;MAPK1;ANK3;SCN1A	DLG4;RANBP9;MAPK1;ANK3;SCN1A	DPYSL2;NCAM1;EPHB2;ACTB	ITGB1						ITGB1;NCAM1				DPYSL2			ACTB		DPYSL2		ITGB1				ITGB1;DPYSL2;NCAM1;EPHB2;ACTB
Transmission across Chemical Synapses	GRIA1;ACHE;GRIA2;SNAP25;PRKCB;CAMK2A;RASGRF1;HTT;SYN1;GNAI1;GRIN1;GRIN2A;DLG4;MAPK1;PRKACA;PLCB1;ARHGEF7;STX1A	GRIA1;ACHE;GRIA2;SNAP25;PRKCB;CAMK2A;RASGRF1;HTT;SYN1;GNAI1;GRIN1;DLG4;MAPK1;PRKACA;PLCB1;ARHGEF7;STX1A	GABRA2;GABBR1;CREB1;ERBB4;SLC17A7	MAOA;SLC6A1				GLUL	NRG1	MAOA;NRG1;SLC17A7;GLUL				ERBB4;SLC6A1			GABRA2;GABBR1;CREB1;ERBB4	SLC6A1						GABRA2;GRIA1;MAOA;CAMK2A;SLC6A1;PLCB1;GLUL	GABRA2;GABBR1;CREB1;ERBB4;MAOA;SLC17A7;GLUL;SLC6A3	GRIN2A
Long-term potentiation	GRIA1;GRIA2;GRIN2A;DLG4;CAMK2A;GRIN1	GRIA1;GRIA2;DLG4;CAMK2A;GRIN1	ERBB4						NRG1	NRG1				ERBB4			ERBB4							GRIA1;CAMK2A	ERBB4	GRIN2A
Neurexins and neuroligins	GRIN2A;GRM5;HOMER1;DLG4;STX1A;SHANK1;GRIN1	GRM5;HOMER1;DLG4;STX1A;SHANK1;GRIN1																						GRM5		GRIN2A
Protein-protein interactions at synapses	GRIA1;GRIN2A;GRM5;HOMER1;DLG4;STX1A;SHANK1;GRIN1	GRIA1;GRM5;HOMER1;DLG4;STX1A;SHANK1;GRIN1																								GRIN2A
Synaptic adhesion-like molecules	GRIA1;GRIN2A;DLG4;GRIN1	GRIA1;DLG4;GRIN1																								GRIN2A
Nephrin family interactions	PIK3R1;PIK3CB	PIK3R1;PIK3CB	PIK3CA;MAGI2			FYN											PIK3CA
Presynaptic function of Kainate receptors	PLCB1	PLCB1
Phase 0 - rapid depolarisation	FGF14;CAMK2A;CACNA1C;SCN1A	CAMK2A;CACNA1C;SCN1A																								FGF14
Phase 2 - plateau phase	CACNA1C	CACNA1C
Neddylation			SOCS6		HIF1A					HIF1A	SOCS6						SOCS6	HIF1A							SOCS6;HIF1A

## Sheet: Cell cycle + Oxyd stress + ALP
	Cmn 9 brain areas (110 genes)	Cmn 10 brain areas (104 genes) (+Sub nigra)	Cmn Hip - Amy - Hyp (63)	Cmn Hip - Amy (32)	Cmn Hip - Hyp (8)	Cmn Amy - Hyp (4)	Un Hip (6)	Un Amy (3)	Un Hyp (5)	Cmn all cortexes (41)	Cmn An cing ctx - Fr ctx (39)	Cmn An cing ctx - Cer ctx (5)	Cmn Fr cotx - Cer ctx (4)	Un An cing ctx (22)	Un Cer ctx (3)	Un Fr ctx (3)	Cmn Nu ac - Cau - Put (62)	Cmn Nu ac - Put (20)	Cmn Nu ac - Cau (5)	Cmn Cau - Put (4)	Un Nu ac (14)	Un Cau (5)	Un Put (7)	Cereb (ALL) (39)	Sub nigra (without cmn) (107)	4 genes of 110 not cmn with Sub nigra
Apoptosis	MAPK8;DAPK1;PRKCD;AKT3;CTNNB1;MAPK1;CFLAR	MAPK8;DAPK1;PRKCD;AKT3;CTNNB1;MAPK1	APC;AKT1;BCL2L1	STAT3		NONE	NONE	NONE		STAT3	BCL2L1	NONE					STAT3;AKT1;BCL2L1	APC	NONE	NONE				DAPK1;PRKCD;STAT3	STAT3;AKT1;BCL2L1	CFLAR
Apoptotic cleavage of cellular proteins			APC															APC						PRKCD
Apoptotic execution phase			APC															APC						PRKCD
Regulation of the apoptosome activity	MAPK1	MAPK1
Formation of apoptosome	MAPK1	MAPK1
Intrinsic Pathway for Apoptosis			AKT1;BCL2L1	STAT3						STAT3							STAT3;AKT1;BCL2L1							STAT3	STAT3;AKT1;BCL2L1
Programmed Cell Death			APC;AKT1;BCL2L1	STIP1;CREBBP;CREB1;STAT3;EHMT1;EP300;EIF2S2;NR3C1;NFKB1;RELA;HDAC6;ARNTL						STAT3	BCL2L1						STAT3;AKT1;BCL2L1	APC						DAPK1;PRKCD;STAT3	STAT3;AKT1;BCL2L1
Cell death signalling via NRAGE, NRIF and NADE			NCSTN											NCSTN			NCSTN							KLRN	NCSTN
Activation of BAD and translocation to mitochondria			AKT1
Oxidative Stress Induced Senescence					BMI1																BMI1				BMI1
Biological oxidations	AHR	AHR	MAOB	MAOA						MAOA							MAOB							MAOA	MAOB;MAOA
Cell Cycle	GSK3B;SPI1;SPAST;ESCO1;PRKCB;AKT3;DYRK1A;MAPK1;PRKACA;MTOR;PAFAH1B1	GSK3B;SPI1;SPAST;ESCO1;PRKCB;AKT3;DYRK1A;MAPK1;PRKACA;MTOR;PAFAH1B1	PPP1CB;AKT1;EP300	MYC;ABL1						MYC	PPP1CB;EP300				ABL1		PPP1CB;MYC;AKT1;EP300	ABL1						SPI1;MYC	PPP1CB;MYC;ABL1;AKT1;EP300
Cell junction organization			ACTB
Cell surface interactions at the vascular wall			PIK3CA;PTPN11
Cell-Cell communication			PIK3CA;MAGI2;PTPN11;ACTB
Cyclin A:Cdk2-associated events at S phase entry	AKT3	AKT3	AKT1	MYC						MYC							MYC;AKT1							MYC	MYC;AKT1
Cyclin D associated events in G1				ABL1											ABL1			ABL1							ABL1
Cyclin E associated events during G1/S transition	AKT3	AKT3	AKT1	MYC						MYC							MYC;AKT1							MYC	MYC;AKT1
Centrosome maturation	PRKACA;PAFAH1B1	PRKACA;PAFAH1B1
G1 Phase															ABL1			ABL1							ABL1
G1/S Transition	AKT3	AKT3	AKT1	MYC													MYC;AKT1							MYC	MYC;AKT1
Mitotic G1 phase and G1/S transition										MYC					ABL1			ABL1							MYC;ABL1;AKT1
G2/M Transition	PRKACA;PAFAH1B1	PRKACA;PAFAH1B1	PPP1CB;EP300								PPP1CB;EP300						PPP1CB;EP300								PPP1CB;EP300
Mitotic G2-G2/M phases																									PPP1CB;EP300
DNA Damage Bypass	VCP;UBP1	VCP;UBP1
S Phase			AKT1
Cellular response to chemical stress	MED1;PRKCD;CYBB	MED1;PRKCD;CYBB	CREBBP	STAT3						CREBBP;STAT3							STAT3	CREBBP						PRKCD;STAT3	CREBBP;STAT3
Cellular response to heat stress	GSK3B;VCP;CAMK2A;MAPK1;MTOR	GSK3B;VCP;CAMK2A;MAPK1;MTOR	CREBBP;EP300;HDAC6	PPP1CB;EP300						CREBBP	EP300			HDAC6			EP300;HDAC6	CREBBP						CAMK2A	CREBBP;EP300;HDAC6
Cellular response to starvation	MTOR	MTOR	CREBBP;EP300	EIF2S2						CREBBP;HIF1A	EP300						EP300								EIF2S2
Cellular responses to stimuli	MED1;GSK3B;MAPK8;VCP;PRKCD;CAMK2A;CYBB;MAPK1;CLOCK;MTOR	MED1;GSK3B;MAPK8;VCP;PRKCD;CAMK2A;CYBB;MAPK1;CLOCK;MTOR	STIP1;CREBBP;CREB1;EHMT1;EP300;HDAC6;ARNTL	STAT3;EIF2S2;NR3C1;NFKB1;RELA	ERN1;BMI1;PPARGC1A;HIF1A				AR	ERN1;CREBBP;STAT3;NR3C1;HIF1A;RELA	STIP1;CREB1;EP300;EIF2S2;PPARGC1A;NFKB1;ARNTL		EZHZ	EHMT1;HDAC6			ERN1;CREB1;STAT3;EHMT1;EP300;EIF2S2;PPARGC1A;HDAC6;ARNTL	CREBBP;NR3C1;HIF1A;NFKB1;RELA			BMI1			PRKCD;STAT3;CAMK2A;RELA	CREBBP;STAT3;EHMT1;EIF2S2;BMI1;NR3C1;HIF1A;NFKB1;RELA;HDAC6;STIP1;AR;CREB1;EP300;PPARGC1A
Cellular responses to stress	MED1;GSK3B;MAPK8;VCP;PRKCD;CAMK2A;CYBB;MAPK1;CLOCK;MTOR	MED1;GSK3B;MAPK8;VCP;PRKCD;CAMK2A;CYBB;MAPK1;CLOCK;MTOR	STIP1;CREBBP;CREB1;EHMT1;EP300;HDAC6;ARNTL	STAT3;EIF2S2;NR3C1;NFKB1;RELA	ERN1;BMI1;PPARGC1A;HIF1A				AR	ERN1;CREBBP;STAT3;NR3C1;HIF1A;RELA	STIP1;CREB1;EP300;EIF2S2;PPARGC1A;NFKB1;ARNTL		EZH2	EHMT1;HDAC6			ERN1;CREB1;STAT3;EHMT1;EP300;EIF2S2;PPARGC1A;HDAC6;ARNTL	CREBBP;NR3C1;HIF1A;NFKB1;RELA			BMI1			PRKCD;STAT3;CAMK2A;RELA	CREBBP;STAT3;EHMT1;EIF2S2;BMI1;NR3C1;HIF1A;NFKB1;RELA;HDAC6;STIP1;AR;CREB1;EP300;PPARGC1A
Cellular response to starvation				EIF2S2							EIF2S2						EIF2S2								EIF2S2
Cellular response to hypoxia			CREBBP;EP300		HIF1A					CREBBP;HIF1A	EP300						EP300	CREBBP;HIF1A							CREBBP;EP300;HIF1A
Cellular Senescence	MAPK8;MAPK1	MAPK8;MAPK1	EHMT1		BMI1					STAT3;RELA	NFKB1			EHMT1			STAT3;EHMT1	NFKB1;RELA			BMI1			STAT3;RELA	STAT3;EHMT1;BMI1;NFKB1;RELA
DNA Damage Recognition in GG-NER									NRG1								ACTB								ACTB
DNA Repair	MED1;VCP;MAPK8;COPS5;UBP1	MED1;VCP;MAPK8;COPS5;UBP1	EP300;ACTB	ABL1					NRG1	NRG1	EP300;ACTB				ABL1		EP300;ACTB	ABL1							ABL1;EP300;ACTB
DNA Double-Strand Break Repair	MAPK8	MAPK8		ABL1											ABL1			ABL1							ABL1
HDR through Homologous Recombination (HRR) or Single Strand Annealing (SSA)																									ABL1
HDR through Single Strand Annealing (SSA)																		ABL3							ABL1
Homology Directed Repair																		ABL1							ABL1
Nucleotide Excision Repair									NRG1																EP300;ACTB
Regulation of TP53 Activity	PRMT5;HDAC2;AKT3;MTOR;CDK5R1	PRMT5;HDAC2;AKT3;MTOR;CDK5R1												EHMT1
TP53 Regulates Transcription of Genes Involved in Cytochrome C Release										CREBBP
TP53 Regulates Transcription of Cell Cycle Genes			EP300							PLK2							PLK2;EP300							PLK2	PLK2;EP300
Death Receptor Signalling	LINGO1;TIAM1;MAPK8;HDAC2;CFLAR;PSEN1;ARHGEF7;KALRN;VAV1	LINGO1;TIAM1;MAPK8;HDAC2;PSEN1;ARHGEF7;KALRN;VAV1	RTN4R;NCSTN;IRAK1							RTN4R;RELA;TNFRSF1A	NFKB1			NCSTN;IRAK1			NCSTN;TNFRSF1A						IRAK1	LINGO1;KALRN;RELA;TNFRSNF1A	RTN4R;NCSTN;IRAK1;NFKB1;RELA;TNFRSF1A	CFLAR
Cytoprotection by HMOX1	MED1;PRKCD	MED1;PRKCD		STAT3						CREBBP;STAT3														PRKCD;STAT3
BH3-only proteins associate with and inactivate anti-apoptotic BCL-2 members STAT3										STAT3
ROS sensing by NFE2L2	PRKCD	PRKCD
NF-kB is activated and signals survival																		NFKB1;RELA					IRAK1	RELA	IRAK1;NFKB1;RELA
Autophagy	BECN1;VCP;TOMM40;MTOR;ATG5	BECN1;VCP;TOMM40;MTOR;ATG5	TSC1;HDAC6								TSC1			HDAC6			TSC1;HDAC6								TSC1;HDAC6
Chaperone Mediated Autophagy			HDAC6											HDAC6			HDAC6								HDAC6
Selective autophagy	VCP;TOMM40;ATG5	VCP;TOMM40;ATG5	HDAC6											HDAC6			HDAC6								HDAC6
Macroautophagy	BECN1;VCP;TOMM40;MTOR;ATG5	BECN1;VCP;TOMM40;MTOR;ATG5	TSC1;HDAC6								TSC1			HDAC6			TSC1;HDAC6								TSC1;HDAC6
Late endosomal microautophagy			HDAC6											HDAC6			HDAC6
Prevention of phagosomal-lysosomal fusion	CORO1A	CORO1A
Role of phospholipids in phagocytosis	PRKCD;ITPR1;PIK3R1;PIK3CB	PRKCD;ITPR1;PIK3R1;PIK3CB	PIK3CA;SYK								PIK3CA			SYK			SYK;PIK3CA							PRKCD;ITPR1	PIK3CA;SYK
Fcgamma receptor (FCGR) dependent phagocytosis	PRKCD;ITPR1;MAPK1;GRB2;PIK3R1;PIK3CB;VAV1	PRKCD;ITPR1;MAPK1;GRB2;PIK3R1;PIK3CB;VAV1	PIK3CA;SYK;CRK;ACTB	ABL1		FYN		MYH9		MYH9	PIK3CA;FYN;ACTB			SYK;CRK	ABL1		SYK;PIK3CA;MYH9;ACTB	ABL1;CRK				FYN		PRKCD;ITPR1	PIK3CA;SYK;ABL1;MYH9;CRK;ACTB
FCGR3A-mediated phagocytosis	MAPK1;GRB2;VAV1	MAPK1;GRB2;VAV1	SYK;CRK;ACTB	ABL1		FYN		MYH9		MYH9	FYN;ACTB			SYK;CRK	ABL1		SYK;MYH9;ACTB	ABL1;CRK				FYN			SYK;ABL1;MYH9;CRK;ACTB
ROS and RNS production in phagocytes	CYBB	CYBB							NOS1								NOS1							NOS1	NOS1
Response of Mtb to phagocytosis	MAPK1;CORO1A	MAPK1;CORO1A
Suppression of phagosomal maturation	CORO1A	CORO1A
Mitophagy	TOMM40;ATG5	TOMM40;ATG5
Receptor Mediated Mitophagy	ATG5	ATG5
PINK1-PRKN Mediated Mitophagy	TOMM40;ATG5	TOMM40;ATG5

## Sheet: Epigenetics
	Cmn 9 brain areas (110 genes)	Cmn 10 brain areas (104 genes) (+Sub nigra)	Cmn Hip - Amy - Hyp (63)	Cmn Hip - Amy (32)	Cmn Hip - Hyp (8)	Cmn Amy - Hyp (4)	Un Hip (6)	Un Amy (3)	Un Hyp (5)	Cmn all cortexes (41)	Cmn An cing ctx - Fr ctx (39)	Cmn An cing ctx - Cer ctx (5)	Cmn Fr cotx - Cer ctx (4)	Un An cing ctx (22)	Un Cer ctx (3)	Un Fr ctx (3)	Cmn Nu ac - Cau - Put (62)	Cmn Nu ac - Put (20)	Cmn Nu ac - Cau (5)	Cmn Cau - Put (4)	Un Nu ac (14)	Un Cau (5)	Un Put (7)	Cereb (ALL) (39)	Sub nigra (without cmn) (107)	4 genes of 110 not cmn with Sub nigra
HATs acetylate histones	CLOCK	CLOCK	CREBBP;EP300;ACTB							CREBBP	EP300;ACTB						EP300;ACTB								CREBBP;EP300;ACTB
HDACs deacetylate histones	HDAC2	HDAC2	REST							REST															REST
PKMTs methylate histone lysines			ATF7IP;EHMT1	NFKB1;RELA;NFKB2						RELA;NFKB2	ATF71P;NFKB1		EZH2	EHMT1			ATF71P;EHMT1;NFKB2	NFKB1;RELA						RELA;NFKB2	ATF7IP;EHMT1;NFKB1;RELA;NFKB2
PRC2 methylates histones and DNA			PHF1										EZH2	PHF1			PHF1								PHF1
Epigenetic regulation of gene expression			PHF1;EP300;ACTB								EP300;ACTB		EZH2	PHF1			PHF1;EP300;ACTB								PHF1;EP300;ACTB

## Sheet: Metabolism
	Cmn 9 brain areas (110 genes)	Cmn 10 brain areas (104 genes) (+Sub nigra)	Cmn Hip - Amy - Hyp (63)	Cmn Hip - Amy (32)	Cmn Hip - Hyp (8)	Cmn Amy - Hyp (4)	Un Hip (6)	Un Amy (3)	Un Hyp (5)	Cmn all cortexes (41)	Cmn An cing ctx - Fr ctx (39)	Cmn An cing ctx - Cer ctx (5)	Cmn Fr cotx - Cer ctx (4)	Un An cing ctx (22)	Un Cer ctx (3)	Un Fr ctx (3)	Cmn Nu ac - Cau - Put (62)	Cmn Nu ac - Put (20)	Cmn Nu ac - Cau (5)	Cmn Cau - Put (4)	Un Nu ac (14)	Un Cau (5)	Un Put (7)	Cereb (ALL) (39)	Sub nigra (without cmn) (107)	4 genes of 110 not cmn with Sub nigra
HDL assembly	PRKACA	PRKACA
Plasma lipoprotein assembly	PRKACA	PRKACA
Triglyceride metabolism	PRKACA	PRKACA	PPP1CB								PPP1CB						PPP1CB								PPP1CB
Free fatty acids regulate insulin secretion	PLCB1	PLCB1
Regulation of lipid metabolism by PPARalpha	MED1;AHR;CLOCK	MED1;AHR;CLOCK	TRAM1;CREBBP;EP300;ARNTL		PPARGC1A					CREBBP	TRAM1;EP300;PPARGC1A;ARNTL						EP300;PPARGC1A;ARNTL	TRAM1;CREBBP							TRAM1;CREBBP;EP300;PPARGC1A
Insulin processing	STX1A	STX1A	CPE							CPE									CPE						CPE
Regulation of Insulin-like Growth Factor (IGF) transport and uptake by Insulin-like Growth Factor Binding Proteins (IGFBPs)	C3;ADAM10	C3;ADAM10		CSF1						CSF1							CSF1								CSF1
Regulation of insulin secretion									RAPGEF4													RAPGEF4		ITPR1;PLCB1;RAPGEF4	RAPGEF4
Phospholipid metabolism	ACHE;PIK3R1;PIK3CB	ACHE;PIK3R1;PIK3CB	PIK3CA;PIK3CD	INPP5D						INPP5D;PIK3CD	PIK3CA						PIK3CA;INPP5D								PIK3CA;INPP5D;PIK3CD
Metabolism of lipids	ACHE;MED1;SPI1;AHR;PIK3R1;PIK3CB;PRKACA;CLOCK	ACHE;MED1;SPI1;AHR;PIK3R1;PIK3CB;PRKACA;CLOCK	PPP1CB;TRAM1;CREBBP;PIK3CA;PIK3CD;EP300;LRP2;ARNTL	INPP5D;PPARD	PPARGC1A					CREBBP;INPP5D;PIK3CD	PPP1CB;TRAM1;PIK3CA;EP300;PPARGC1A;ARNTL		PTGS2	PPARD	LRP2		PPP1CB;PIK3CA;INPP5D;EP300;PPARGC1A;PPARD;ARNTL	TRAM1;CREBBP				PTGS2		SP1	PPP1CB;TRAM1;CREBBP;PIK3CA;INPP5D;PIK3CD;EP300;LRP2;PTGS2;PPARGC1A;PPARD
Metabolism	ACHE;SNAP25;MED1;SPI1;AMD1;ITPR1;PIK3R1;PIK3CB;AHR;CACNA1C;MTOR;GNAI1;PRKACA;PLCB1;CLOCK;STX1A	ACHE;SNAP25;MED1;SPI1;AMD1;ITPR1;PIK3R1;PIK3CB;AHR;CACNA1C;MTOR;GNAI1;PRKACA;PLCB1;CLOCK;STX1A	PPP1CB;TRAM1;CREBBP;PIK3CA;MAOB;AKT1;PIK3CD;EP300;LRP2;ARNTL	MAOA;INPP5D;PPARD;NAMPT	PPARGC1A			GLUL	RAPGEF4	CREBBP;MAOA;INPP5D;NAMPT;PIK3CD;GLUL		MAOB		PPARD	LRP2		PPP1CB;PIK3CA;MAOB;INPP5D;NAMPT;AKT1;EP300;PPARGC1A;PPARD;ARNTL	TRAM1;CREBBP				MAOA;PTGS2;RAPGEF4		SP1;MAOA;ITPR1;PLCB1;GLUL;RAPGEF4	TRAM1;CREBBP;MAOB;MAOA;PIK3CD;LRP2;PTGS2;PPP1CB;PIK3CA;INPP5D;NAMPT;EP300;AKT1;PPARGC1A;GLUL;PPARD;RAPGEF4
Fatty acid metabolism				PPARD									PTGS2	PPARD			PPARD					PTGS2			PTGS2;PPARD
Retinoid metabolism and transport			LRP2												LRP2										LRP2
Synthesis, secretion, and inactivation of Glucagon-like Peptide-1 (GLP-1)																			PAX6		TCF4				PAX6
Synthesis, secretion, and inactivation of Glucose-dependent Insulinotropic Polypeptide (GIP)				PAX6						PAX6									PAX6						PAX6
Regulation of cholesterol biosynthesis by SREBP (SREBF)																		CREBBP							CREBBP
Glucagon-like Peptide-1 (GLP1) regulates insulin secretion	ITPR1;PRKACA	ITPR1;PRKACA							RAPGEF4															RAPGEF4;ITPR1	RAPGEF4
Glucose metabolism	PRKACA;MTOR	PRKACA;MTOR
Glycolysis	PRKACA;MTOR	PRKACA;MTOR
Glucagon signaling in metabolic regulation	PRKACA	PRKACA

## Sheet: Pathways
	Cmn 9 brain areas (110 genes)	Cmn 10 brain areas (104 genes) (+Sub nigra)	Cmn Hip - Amy - Hyp (63)	Cmn Hip - Amy (32)	Cmn Hip - Hyp (8)	Cmn Amy - Hyp (4)	Un Hip (6)	Un Amy (3)	Un Hyp (5)	Cmn all cortexes (41)	Cmn An cing ctx - Fr ctx (39)	Cmn An cing ctx - Cer ctx (5)	Cmn Fr cotx - Cer ctx (4)	Un An cing ctx (22)	Un Cer ctx (3)	Un Fr ctx (3)	Cmn Nu ac - Cau - Put (62)	Cmn Nu ac - Put (20)	Cmn Nu ac - Cau (5)	Cmn Cau - Put (4)	Un Nu ac (14)	Un Cau (5)	Un Put (7)	Cereb (ALL) (39)	Sub nigra (without cmn) (107)	4 genes of 110 not cmn with Sub nigra
Signaling by WNT	GSK3B;PRKCB;CAMK2A;ITPR1;CTNNB1;VPS35;PRKACA;PLCB1	GSK3B;PRKCB;CAMK2A;ITPR1;CTNNB1;VPS35;PRKACA;PLCB1	CREBBP;APC;AKT1;EP300;PRKG1	TLE1;MYC;TCF4						CREBBP;MYC;TCF4	EP300			PRKG1			MYC;AKT1;EP300	CREBBP;APC			TCF4		TLE1	MYC;CAMK2A;ITPR1;PLCB1	CREBBP;TLE1;MYC;AKT1;EP300;PRKG1
Beta-catenin independent WNT signaling			PRKG1	MYC;TCF4						MYC;TCF4				PRKG1			MYC				TCF4			MYC;CAMK2A;ITPR1;PLCB1	MYC;PRKG1
Beta-catenin phosphorylation cascade			APC
Signaling by NOTCH			HDAC4;CREBBP;NCSTN;CREB1;STAT1;AKT1;EP300;HDAC6		HIF1A		NOTCH1;DLL1			CREBBP;NOTCH1;JAG1;STAT1;MYC;HIF1A	HDAC4;CREB1;EP300			NCSTN;HDAC6		DLL1	NCSTN;CREB1;MYC;AKT1;EP300;HDAC6	HDAC4;CREBBP;JAG1;STAT1;HIF1A		DLL1			TLE1	NOTCH1;JAG1;STAT1;MYC	HDAC4;CREBBP;TLE1;STAT1;IKZF1;HIF1A;DLL1;HDAC6;NCSTN;CREB1;MYC;EP300;AKT1
Notch-HLH transcription pathway	HDAC2;HDAC9	HDAC2;HDAC9	HDAC4;CREBBP;HDAC6							CREBBP;NOTCH1	HDAC4							HDAC4;CREBBP						NOTCH1	HDAC4;CREBBP;HDAC6
NOTCH2 Activation and Transmission of Signal to the Nucleus	ADAM10;PSEN1	ADAM10;PSEN1	NCSTN				DLL1			JAG1				NCSTN		DLL1	NCSTN	JAG1		DLL1				JAG1	NCTN;DLL1
NOTCH3 Activation and Transmission of Signal to the Nucleus	ADAM10;PSEN1	ADAM10;PSEN1	NCSTN				DLL1			JAG1				NCSTN		DLL1	NCSTN	JAG1		DLL1				JAG1	NCTN;DLL1
NOTCH4 Activation and Transmission of Signal to the Nucleus	ADAM10;PSEN1	ADAM10;PSEN1	NCSTN							JAG1				NCSTN			NCSTN	JAG1						JAG1	NCSTN
Activated NOTCH1 Transmits Signal to the Nucleus			NCSTN				NOTCH1;DLL1									DLL1		JAG1		DLL1				NOTCH1;JAG1	NCTN;DLL1
Constitutive Signaling by NOTCH1 HD+PEST Domain Mutants			HDAC4;CREBBP;NCSTN;EP300;HDAC6	MYC			NOTCH1;DLL1									DLL1		HDAC4;CREBBP;JAG1		DLL1				NOTCH1;JAG1;MYC	HDAC4;CREBBP;NCSTN;MYC;EP300;DLL1;HDAC6
Constitutive Signaling by NOTCH1 PEST Domain Mutants			HDAC4;CREBBP;NCSTN;EP300;HDAC6	MYC			NOTCH1;DLL1									DLL1		HDAC4;CREBBP;JAG1		DLL1				NOTCH1;JAG1;MYC	HDAC4;CREBBP;NCSTN;MYC;EP300;DLL1;HDAC6
Negative regulation of NOTCH4 signaling			AKT1														AKT1								AKT1
Signaling by NOTCH1			HDAC4;CREBBP;NCSTN;EP300;HDAC6		HIF1A		NOTCH1;DLL1			CREBBP;NOTCH1;JAG1;MYC;HIF1A	HDAC4;EP300			NCSTN;HDAC6		DLL1	NCSTN;MYC;EP300;HDAC6	HDAC4;CREBBP;JAG1;HIF1A		DLL1			TLE1	NOTCH1;JAG1;MYC	HDAC4;CREBBP;NCSTN;TLE1;MYC;EP300;HIF1A;DLL1;HDAC6
Signaling by NOTCH1 HD+PEST Domain Mutants in Cancer			HDAC4;CREBBP;NCSTN;EP300;HDAC6	MYC			NOTCH1;DLL1			CREBBP;NOTCH1;JAG1;MYC	HDAC4;EP300			NCSTN;HDAC6		DLL1	NCSTN;MYC;EP300;HDAC6	HDAC4;CREBBP;JAG1		DLL1				NOTCH1;JAG1;MYC	HDAC4;CREBBP;NCSTN;MYC;EP300;DLL1;HDAC6
Signaling by NOTCH1 PEST Domain Mutants in Cancer			HDAC4;CREBBP;NCSTN;EP300;HDAC6				NOTCH1;DLL1				HDAC4;EP300			NCSTN;HDAC6		DLL1	NCSTN;MYC;EP300;HDAC6	HDAC4;CREBBP;JAG1		DLL1				NOTCH1;JAG1;MYC	DLL1
Signaling by NOTCH1 in Cancer			HDAC4;CREBBP;NCSTN;EP300;HDAC6	MYC			NOTCH1;DLL1			CREBBP;NOTCH1;JAG1;MYC	HDAC4;EP300			NCSTN;HDAC6		DLL1	NCSTN;MYC;EP300;HDAC6	HDAC4;CREBBP;JAG1		DLL1				NOTCH1;JAG1;MYC	HDAC4;CREBBP;NCSTN;MYC;EP300;DLL1;HDAC6
Signaling by NOTCH2			NCSTN;CREB1;EP300				DLL1			JAG1	CREB1;EP300			NCSTN		DLL1	NCSTN;CREB1;EP300	JAG1		DLL1				JAG1	NCSTN;CREB1;EP300;DLL1
Signaling by NOTCH3	PRKCD;AKT3;GRB2;PIK3R1;PRKACA	PRKCD;AKT3;GRB2;PIK3R1;PRKACA	CREBBP;NCSTN;STAT1;EP300				NOTCH1;DLL1			CREBBP;NOTCH1;JAG1;STAT1	EP300			NCSTN		DLL1	NCSTN;EP300	CREBBP;JAG1;STAT1		DLL1				NOTCH1;JAG1;STAT1	CREBBP;NCSTN;STAT1;EP300;IKZF1;DLL1
Signaling by NOTCH4	DLG4;GRB2;PSEN1;PIK3R1	DLG4;GRB2;PSEN1;PIK3R1	CREBBP;NCSTN;AKT1;EP300				NOTCH1			CREBBP;NOTCH1;JAG1	EP300			NCSTN			NCSTN;AKT1;EP300	CREBBP;JAG1						NOTCH1;JAG1	CREBBP;NCSTN;AKT1;EP300
Noncanonical activation of NOTCH3			NCSTN														NCSTN								NCSTN
NOTCH1 Intracellular Domain Regulates Transcription	HDAC2;HDAC9	HDAC2;HDAC9	HDAC4;CREBBP;EP300;HDAC6	TLE1;MYC			NOTCH1			CREBBP;NOTCH1;MYC;HIF1A	HDAC4;EP300			HDAC6			MYC;EP300;HDAC6	HDAC4;CREBBP;HIF1A					TLE1	NOTCH1;MYC
NOTCH2 intracellular domain regulates transcription			CREB1;EP300								CREB1;EP300						CREB1;EP300								CREB1;EP300
NOTCH3 Intracellular Domain Regulates Transcription			CREBBP;STAT1;EP300				NOTCH1			CREBBP;NOTCH1;STAT1	EP300						EP300	CREBBP;STAT1						NOTCH1;STAT1	CREBBP;STAT1;EP300;IKZF1
NOTCH4 Intracellular Domain Regulates Transcription			CREBBP;EP300				NOTCH1			CREBBP;NOTCH1	EP300						EP300							NOTCH1	CREBBP;EP300
Pre-NOTCH Expression and Processing			CREBBP;EP300				NOTCH1										EP300	CREBBP						NOTCH1	CREBBP;EP300
Pre-NOTCH Transcription and Translation			CREBBP;EP300				NOTCH1										EP300	CREBBP						NOTCH1	CREBBP;EP300
Signaling by ERBB2	PRKCD;AKT3;GRB2;PIK3R1;PRKACA	PRKCD;AKT3;GRB2;PIK3R1;PRKACA	PIK3CA;ERBB4;AKT1			FYN			NRG1	NRG1				ERBB4			PIK3CA;ERBB4;AKT1					FYN		PRKCD	PIK3CA;ERBB4;AKT1
Signaling by ERBB4	DLG4;GRB2;PSEN1;PIK3R1	DLG4;GRB2;PSEN1;PIK3R1	NCSTN;PIK3CA;ERBB4						NRG1	NRG1	PIK3CA			NCSTN;ERBB4			NCSTN;PIK3CA;ERBB4								NCSTN;PIK3CA;ERBB4
Downregulation of ERBB2 signaling			ERBB4;AKT1						NRG1	NRG1				ERBB4			ERBB4;AKT1								ERBB4;AKT
Downregulation of ERBB4 signaling			ERBB4											ERBB4			ERBB4								ERBB4
Nuclear signaling by ERBB4			NCSTN;ERBB4						NRG1								NCSTN;ERBB4								NCSTN;ERBB4
ERBB2 Activates PTK6 Signaling			ERBB4						NRG1																ERBB4
ERBB2 Regulates Cell Motility			ERBB4						NRG1																ERBB4
MTOR signalling	EIF4E;MTOR	EIF4E;MTOR	RPS6KB1;AKT1;TSC1								RPS6KB1;TSC1						RPS6KB1;AKT1;TSC1								RPS6KB1;AKT1;TSC1
PIP3 activates AKT signaling			CD86;REST;CREB1;PIK3CA;IRAK1;ERBB4;ATN1;AKT1;PIK3CD;PTPN11		BMI1	FYN			NRG1		CREB1;PIK3CA;FYN;PTPN11		EZH2	IRAK1;ERBB4			CD86;CREB1;PIK3CA;ERBB4;AKT1;PTPN11	REST;ATN1			BMI1	FYN	IRAK1	REST;KIT	CD86;REST;CREB1;PIK3CA;IRAK1;ERBB4;ATN1;AKT1;PIK3CD;PTPN11;BMI1
AKT phosphorylates targets in the cytosol	GSK3B;AKT3	GSK3B;AKT3	AKT1								CREB1														AKT1
AKT phosphorylates targets in the nucleus	AKT3;FOXO3;FOXO1	AKT3;FOXO3;FOXO1	CREB1;AKT1																						CREB1;AKT1
AKT-mediated inactivation of FOXO1A	AKT3;FOXO1	AKT3;FOXO1	AKT1																						AKT1
PI3K Cascade	GRB2;PIK3R1;PIK3CB	GRB2;PIK3R1;PIK3CB	PIK3CA;PTPN11								PIK3CA;PTPN11						PIK3CA;PTPN11								PIK3CA;PTPN11
PI3K/AKT activation	PIK3R1;PIK3CB	PIK3R1;PIK3CB	PIK3CA														PIK3CA							PIK3CA
PI3K events in ERBB2 signaling	GRB2;PIK3R1	GRB2;PIK3R1	PIK3CA;ERBB4						NRG1								PIK3CA;ERBB4								PIK3CA;ERBB4
PI3K events in ERBB4 signaling	PIK3R1	PIK3R1	PIK3CA;ERBB4						NRG1								PIK3CA;ERBB4								PIK3CA;ERBB4
Negative regulation of the PI3K/AKT network			CD86;PIK3CA;IRAK1;ERBB4;AKT1;PIK3CD;PTPN11			FYN			NRG1	PDGFRB;PIK3CD;NRG1												FYN	IRAK1	KIT	CD86;PIK3CA;IRAK1;ERBB4;AKT1;PIK3CD;PTPN11
PI5P Regulates TP53 Acetylation			EP300											IRAK1;ERBB4			CD86;PIK3CA;ERBB4;AKT1;PTPN11								EP300
TP53 Regulates Transcription of Genes Involved in Cytochrome C Release										CREBBP								CREBBP							CREBBP
PKA-mediated phosphorylation of CREB			CREB1								CREB1														CREB1
CaM pathway	PRKCD;CAMK2A;PRKACA	PRKCD;CAMK2A;PRKACA	CREB1								CREB1						CREB1							PRKCD;CAMK2A	CREB1
Signaling by VEGF	PRKCB;PRKCD;AKT3;ITPR1;CYBB;PTK2B;CTNNB1;PIK3R1;PIK3CB;PRKACA;VAV1;MTOR	PRKCB;PRKCD;AKT3;ITPR1;CYBB;PTK2B;CTNNB1;PIK3R1;PIK3CB;PRKACA;VAV1;MTOR	PIK3CA;AKT1;CRK;ACTB			FYN					PIK3CA;FYN;ACTB			CRK			PIK3CA;AKT1;ACTB				KDR	FYN		PRKCD;KDR;ITPR1	PIK3CA;AKT1;CRK;ACTB
VEGFA-VEGFR2 Pathway	PRKCB;PRKCD;ITPR1;PRKACA	PRKCB;PRKCD;ITPR1;PRKACA				FYN								CRK			PIK3CA;AKT1;ACTB				KDR	FYN		PRKCD;KDR;ITPR1	PIK3CA;AKT1;CRK;ACTB
RAS processing																	BCL2L1								BCL2L1
Signaling by Rho GTPases	VCP;PRKCB;PRKCD;STMN2;CYBB;PIK3R1;KALRN;VAV1;TIAM1;DLG4;MAPK1;PTK2B;CTNNB1;GRB2;PRKACA;ARHGEF7;DBN1;PICALM;PAFAH1B1	VCP;PRKCB;PRKCD;STMN2;CYBB;PIK3R1;KALRN;VAV1;TIAM1;DLG4;MAPK1;PTK2B;CTNNB1;GRB2;PRKACA;ARHGEF7;DBN1;PICALM;PAFAH1B1	PPP1CB;STIP1;PIK3CA;DOCK2;ACTB	BCR;ITGB1;SRF;ABL1					AR	ITGB1;JAG1	STIP1;PIK3CA;ACTB	SRF		BCR	ABL1		BCR;PIK3CA;ACTB			STIP1	ITGB1	DOCK2		JAG1;PRKCD;KALRN	ITGB1;PPP1CB;BCR;STIP1;AR;PIK3CA;ABL1;MYH9;DOCK2;ACTB
Signaling by Insulin receptor	MAPK1;GRB2;PIK3R1;PIK3CB	MAPK1;GRB2;PIK3R1;PIK3CB	PIK3CA;PTPN11								PIK3CA;PTPN11						PIK3CA;PTPN11								PIK3CA;PTPN11
IRS-mediated signalling	GRB2;PIK3R1;PIK3CB	GRB2;PIK3R1;PIK3CB	PIK3CA;PTPN11									IGF1R					PIK3CA;PTPN11								PIK3CA;PTPN11;IGF1R
Hedgehog 'on' state	GSK3B;VCP;PRKACA	GSK3B;VCP;PRKACA		GLI3						GLI3											GLI3				GLI3
Hedgehog 'off' state	GSK3B;PRKACA	GSK3B;PRKACA		GLI3																					GLI3
Hedgehog ligand biogenesis	VCP	VCP
Signalling to ERKs	MAPK1;GRB2	MAPK1;GRB2	CRK											CRK											CRK
RET signaling	GRB2;PIK3R1;PIK3CB;PRKACA	GRB2;PIK3R1;PIK3CB;PRKACA	PIK3CA;PIK3CD;PTPN11				RET				PIK3CA;PTPN11						PIK3CA;PTPN11				RET				RET;PIK3CA;PIK3CD;PTPN11
Signaling by ROBO receptors	PRKACA	PRKACA		ABL1			NTN1				NTN1				ABL1										ABL1;NTN1
p75 NTR receptor-mediated signalling	LINGO1;TIAM1;MAPK8;HDAC2;PSEN1;ARHGEF7;KALRN;VAV1	LINGO1;TIAM1;MAPK8;HDAC2;PSEN1;ARHGEF7;KALRN;VAV1	RTN4R;NCSTN;IRAK1	NFKB1;RELA						RTN4R;RELA	NFKB1			NCSTN;IRAK1			NCSTN			RTN4R			IRAK1	LINGO1;KALRN;RELA	RTN4R;NCSTN;IRAK1;NFKB1;RELA
p75NTR recruits signalling complexes			IRAK1											IRAK1									IRAK1		IRAK1
p75NTR regulates axonogenesis			RTN4R							RTN4R										RTN4R				LINGO1	RTN4R
p75NTR signals via NF-kB			IRAK1	NFKB1;RELA						RELA				IRAK1									IRAK1	RELA	IRAK1;NFKB1;RELA
Signaling by NTRKs	TIAM1;MAPK1;GRB2;PIK3R1;PIK3CB;CDK5R1	TIAM1;MAPK1;GRB2;PIK3R1;PIK3CB;CDK5R1	NTRK2;REST;CREB1;PIK3CA;EP300;PTPN11;CRK	CRF;STAT3		FYN				NTRK2;REST;STAT3	CREB1;PIK3CA;EP300;FYN;PTPN11	SRF		CRK			CREB1;PIK3CA;SRF;STAT3;EP300;PTPN11		NTRK2			FYN		NTRK2;REST;STAT3	NTRK2;REST;CREB1;PIK3CA;STAT3;EP300;PTPN11;CRK
Toll-like Receptor Cascades	MAPK8;MAPK1;PTPN4;UBE2K	MAPK8;MAPK1;PTPN4;UBE2K	CREB1;IRAK1;PTPN11	NFKB1;RELA;NFKB2						RELA;NFKB2				IRAK1			CREB1;PTPN11;NFKB2						IRAK1	RELA;NFKB2	CREB1;IRAK1;PTPN11;NFKB1;RELA;NFKB2
MECP2 regulates neuronal receptors and channels	GRIA2;GRIN2A;HDAC2;PTPN4;GRIN1	GRIA2;HDAC2;PTPN4;GRIN1	CREB1				NOTCH1			NOTCH1	CREB1					DLL1	CREB1			DLL1
Regulation of MECP2 expression and activity	HDAC2;CAMK2A;HTT;PRKACA	HDAC2;CAMK2A;HTT;PRKACA	CREB1								CREB1						CREB1
Transcriptional Regulation by MECP2	GRIA2;GRIN2A;HDAC2;CAMK2A;HTT;PTPN4;PRKACA;GRIN1	GRIA2;HDAC2;CAMK2A;HTT;PTPN4;PRKACA;GRIN1					NOTCH1;DLL1									DLL1				DLL1
MECP2 regulates transcription of neuronal ligands							DLL1
Signaling by ALK	HDAC2;PIK3R1;PIK3CB	HDAC2;PIK3R1;PIK3CB	PIK3CA;EP300	MYC;STAT3	HIF1A					MYC;STAT3;HIF1A	PIK3CA;EP300						PIK3CA;MYC;STAT3;EP300							MYC;STAT3	PIK3CA;MYC;STAT3;EP300;HIF1A
Signaling by FGFR in disease	MAPK1;GRB2;PIK3R1	MAPK1;GRB2;PIK3R1		BCR;STAT3	CUX1					STAT1;STAT3	PIK3CA;PTPN11			BCR			PIK3CA;FUS;PTPN11	STAT1						STAT1;ATAT3	BCR;PIK3CA;STAT1;STAT3
Downstream signaling of activated FGFR1			PIK3CA;PTPN11							STAT1;STAT3							PIK3CA;PTPN11								PIK3CA;PTPN11
Downstream signaling of activated FGFR2			PIK3CA;PTPN11														PIK3CA;FUS;PTPN11								PIK3CA;PTPN11
Downstream signaling of activated FGFR3			PIK3CA;PTPN11														PIK3CA;PTPN11								PIK3CA;PTPN11
Downstream signaling of activated FGFR4	MAPK1;GRB2;PIK3R1	MAPK1;GRB2;PIK3R1	PIK3CA;PTPN11								PIK3CA;PTPN11						PIK3CA;PTPN11								PIK3CA;PTPN11
Negative regulation of FGFR1 signaling			PTPN11																						PTPN11
Negative regulation of FGFR2 signaling			PTPN11																						PTPN11
Signaling by GPCR	CHRM1;PRKCB;PRKCD;CAMK2A;ITPR1;PIK3R1;KALRN;VAV1;GNAI1;C3;TIAM1;GRM5;AKT3;PDE4A;MAPK1;GRB2;PRKACA;PLCB1;ARHGEF7	PRKCB;PRKCD;CAMK2A;ITPR1;PIK3R1;KALRN;VAV1;GNAI1;C3;TIAM1;GRM5;AKT3;PDE4A;MAPK1;GRB2;PRKACA;PLCB1;ARHGEF7	GABBR1;CREB1;PIK3CA;AKT1							DRD1														GRM5;PRKCD;CAMK2A;ITPR1;PLCB1;KALRN	GABBR1;CREB1;PIK3CA;PDE4D;AKT1
GPCR downstream signalling			GABBR1;CREB1;PIK3CA;AKT1	PDE4D;DRD1						DRD1	GABBR1;CREB1;PIK3CA;PDE4D		EDNRA				GABBR1;CREB1;PIK3CA;AKT1;DRD1				EDNRA			GRM5;PRKCD;CAMK2A;ITPR1;PLCB1;KALRN	GABBR1;CREB1;PIK3CA;PDE4D;AKT1
GPCR ligand binding			GABBR1	DRD1							GABBR1		EDNRA				GABBR1;CREB1;PIK3CA;AKT1;DRD1				EDNRA			GRM5	GABBR1
cGMP effects	KCNMA1;ITPR1	KCNMA1;ITPR1	PRKG1											PRKG1										KCNMA1;ITPR1	PRKG1
FOXO-mediated transcription	HDAC2;AKT3;FOXO3;PLXNA4;FOXO1	HDAC2;AKT3;FOXO3;PLXNA4;FOXO1	CREBBP;AKT1;EP300	BCL6;NR3C1	SMAD2;PPARGC1A					CREBBP;BCL6;NR3C1	SMAD2;EP300;PPARGC1A						SMAD2;BCL6;AKT1;EP300;PPARGC1A	CREBBP						SMAD2	CREBBP;BCL6;AKT1;EP300;NR3C1;PPARGC1A
FOXO-mediated transcription of cell cycle genes	FOXO3;FOXO1	FOXO3;FOXO1			SMAD2						SMAD2						SMAD2							SMAD2
FOXO-mediated transcription of cell death genes	FOXO3;FOXO1	FOXO3;FOXO1	CREBBP;EP300	BCL6						CREBBP;BCL6	EP300						BCL6;EP300								CREBBP;BCL6;EP300
Integrin signaling	GRB2	GRB2	SYK;AKT1;CRK											SYK;CRK										RAPGEF4	SYK;AKT1;CRK;RAPGEF4
PTEN Regulation			REST;ATN1;AKT1		BMI1					REST			EZH2				AKT1				BMI1			REST	REST;ATN1;AKT1;BMI1
NGF-independant TRKA activation			NTRK2							NTRK2														NTRK2	NTRK2
NGF-stimulated transcription			REST;CREB1;EP300	SRF						REST	CREB1;EP300	SRF					CREB1;SRF;EP300		NTRK2					REST	REST;CREB1;EP300
Netrin-1 signaling			PTPN11			FYN	NTN1										PTPN11					FYN			PTPN11;NTN1
Growth hormone receptor signaling			STAT1	STAT3						STAT1;STAT3							STAT3							STAT1;STAT3	STAT1;STAT3
Activation of TRKA receptors			NTRK2																					NTRK2	NTRK2
JNK (c-Jun kinases) phosphorylation and activation mediated by activated human TAK1	MAPK8	MAPK8	IRAK1
RORA activates gene expression	MED1	MED1	CREBBP;EP300							CREBBP	EP300						EP300	CREBBP							CREBBP;EP300
MAP kinase activation			CREB1;IRAK1	NFKB1						PDGFRB;RET;MYC;NRG1;NCAM1	CREB1;NFKB1			IRAK1			CREB1	NFKB1			RET;ANGPT1	FYN	IRAK1		CREB1;IRAK1;NFKB1
MAP2K and MAPK activation			ACTB							PDGFRB;RET;NRG1;NCAM1	PPP1CB;PIK3CA;FYN;PTPN11;ACTB;BCL2L1			ERBB4			ACTB				RET;ANGPT1	FYN			ACTB
MAPK family signaling cascades			PPP1CB;TRAM1;PIK3CA;ERBB4;PTPN11;NCAM1;ACTB;BCL2L1	MYC		FYN	RET;ANGPT1		NRG1		PTPN11			ERBB4			PPP1CB;PIK3CA;ERBB4;MYC;PTPN11;ACTB;BCL2L1	TRAM1;NCAM1						ANGPT1;MYC;CAMK2A;KIT;KALRN	RET;PPP1CB;TRAM1;ANGPT1;PIK3CA;ERBB4;MYC;PTPN11;NCAM1;ACTB;BCL2L1
MAPK targets/ Nuclear events mediated by MAP kinases			CREB1														CREB1								CREB1
MAPK1 (ERK2) activation			PTPN11								PTPN11						PTPN11								PTPN11
MAPK1/MAPK3 signaling			PPP1CB;PIK3CA;ERBB4;PTPN11;NCAM1;ACTB;BCL2L1			FYN	RET;ANGPT1		NRG1		ACTB						PPP1CB;PIK3CA;ERBB4;PTPN11;ACTB;BCL2L1	NCAM1						ANGPT1;CAMK2A;KIT	PPP1CB;RET;ANGPT1;PIK3CA;ERBB4;PTPN11;NCAM1;ACTB;BCL2L1
MAPK3 (ERK1) activation			PTPN11														PTPN11								PTPN11
MAPK6/MAPK4 signaling			TRAM1	MYC						MYC	TRAM1						MYC	TRAM1						MYC;KALRN	TRAM1;MYC
RAF/MAP kinase cascade			PPP1CB;PIK3CA;ERBB4;NCAM1;ACTB;BCL2L1			FYN	RET;ANGPT1		NRG1	PDGFRB;RET;NRG1;NCAM1	PPP1CB;PIK3CA;FYN;ACTB;BCL2L1			ERBB4				NCAM1						ANGPT1;CAMK2A;KIT	PPP1CB;RET;ANGPT1;PIK3CA;ERBB4;NCAM1;ACTB;BCL2L1
Signaling by Receptor Tyrosine Kinases			NTRK2;STAT1;FUS;PTPN11;ACTB;REST;NCSTN;CREB1;PIK3CA;ERBB4;EP300;AKT1;SOCS6;CRK	ITGB1;SRF;MYC;STAT3	HIF1A;IGF1R	FYN			NRG1	ITGB1;PDGFRB;NTRK2;REST;STAT1;MYC;STAT3;NRG1;HIF1A	CREB1;PIK3CA;EP300;FYN;PTPN11;SOCS6;ACTB	SRF;IGF1R		NCSTN;ERBB4;FUS;CRK			FUS;SRF;STAT3;PTPN11;ACTB;IGF1R;NCSTN;CREB1;PIK3CA;ERBB4;MYC;EP300;AKT1;SOCS6	REST;STAT1;HIF1A;CRK	NTRK2		ITGB1;KDR	FYN		NTRK2;REST;STAT1;MYC;PRKCD;STAT3;KIT;KDR;ITPR1;IGF1R	ERBB4;STAT3;AKT1;NR3C1;HIF1A;CRK
Signaling by PDGF	GRB2;PIK3R1;PIK3CB	GRB2;PIK3R1;PIK3CB	PIK3CA;STAT1;PTPN11;CRK	STAT3;						PDGFRB;STAT1;STAT3	PIK3CA;PTPN11						PIK3CA;STAT3;PTPN11	STAT1;CRK						STAT1;STAT2	PIK3CA;STAT1;STAT3;PTPN11;CRK
Signaling by Retinoic Acid				PPARD										PPARD			PPARD								PPARD
Signaling by Nuclear Receptors			TRAM1;CREBBP;CREB1;PIK3CA;ERBB4;AKT1;EP300	MYC;SRF;PPARD	IGF1R					CREBBP;MYC;NRG1	TRAM1;CREB1;PIK3CA;EP300	SRF;IGF1R			NR4A2		CREB1;PIK3CA;ERBB4;MYC;SRF;AKT1;EP300;PPARD;IGF1R								TRAM1;CREBBP;CREB1;PIK3CA;ERBB4;MYC;AKT1;EP300;PPARD;IGF1R
Reelin signalling pathway			DAB1			RELN;FYN				RELN	FYN	DAB1					RELN				DAB1	FYN			DAB1;RELN
Nitric oxide stimulates guanylate cyclase			PRKG1														NOS1							KCNMA1;ITPR1;NOS1	NOS1;PRKG1
eNOS activation			AKT1											PRKG1			AKT1								AKT1
Activation of anterior HOX genes in hindbrain development during early embryogenesis			TRAM1;CREBBP;EP300	PAX6					NRG1		TRAM1;EP300		EZH2				EP300	TRAM1;CREBBP	PAX6						TRAM1;EP300;PAX6;CREBBP
Activation of HOX genes during differentiation			TRAM1;CREBBP;EP300	PAX6					NRG1		TRAM1;EP300		EZH2				EP300	TRAM1;CREBBP	PAX6						TRAM1;EP300;PAX6;CREBBP
Signaling by TGFB family members	MAPK1	MAPK1		MYC	SMAD2					MYC														SMAD2;MYC	PPP1CB;MYC
Signaling by TGF-beta Receptor Complex			PPP1CB	MYC	SMAD2												PPP1CB;SMAD2;MYC								PPP1CB;MYC
Downregulation of TGF-beta receptor signaling			PPP1CB		SMAD2					MYC	PPP1CB;SMAD2														PPP1CB
Signalling to STAT3				STAT3						STAT3														STAT3	STAT3
PTK6 Regulates RHO GTPases, RAS GTPase and MAP kinases			CRK							STAT3															CRK
PTK6 Regulates RTKs and Their Effectors AKT1 and DOK1			AKT1							NR3C1;HIF1A															AKT1
Signaling by PTK6			ERBB4;AKT1;CRK	STAT3;NR3C1	HIF1A				NRG1	HIF1A				ERBB4;CRK										STAT3	ERBB4;STAT3;AKT1;NR3C1;HIF1A;CRK
RAC1 GTPase cycle										ITGB1;JAG1								JAG1						JAG1;KALRN	BCR;ITGB1;PIK3CA;DOCK2
RAC2 GTPase cycle				BCR;ITGB1						ITGB1															BCR;ITGB1;PIK3CA;DOCK2
RAC3 GTPase cycle				BCR;ITGB1						ITGB1;JAG1								JAG1						JAG1	BCR;ITGB1
Vasopressin regulates renal water homeostasis via Aquaporins	PRKACA;RAB11A	PRKACA;RAB11A
IRAK1 recruits IKK complex			IRAK1											IRAK1									IRAK1		IRAK1
IRAK1 recruits IKK complex upon TLR7/8 or 9 stimulation			IRAK1											IRAK1									IRAK1		IRAK1
CREB phosphorylation			CREB1																						CREB1
EPH-Ephrin signaling			NCSTN;EPHB2;ACTB			FYN											NCSTN;MYH9;ACTB							EPHB2;KALRN	NCSTN;MYH9;EPHB2;ACTB
Estrogen-dependent gene expression			TRAM1;CREBBP;ERBB4;EP300	MYC					NRG1	CREBBP;MYC;NRG1								TRAM1;CREBBP						MYC;IGF1R	TRAM1;CREBBP;ERBB4;MYC;EP300
Estrogen-dependent nuclear events downstream of ESR-membrane signaling			CREB1;AKT1	SRF																					CREB1;AKT1
ESR-mediated signaling				MYC;SRF	IGF1R					CREBBP;MYC;NRG1		SRF;IGF1R					CREB1;PIK3CA;ERBB4;MYC;SRF;AKT1;EP300;IGF1R	TRAM1;CREBBP						MYC;IGF1R	TRAM1;CREBBP;CREB1;PIK3CA;ERBB4;MYC;AKT1;EP300;IGF1R
IGF1R signaling cascade	GRB2;PIK3R1;PIK3CB	GRB2;PIK3R1;PIK3CB	PIK3CA;PTPN11		IGF1R							IGF1R												IGF1R	PIK3CA;PTPN11;IGF1R
Regulation of KIT signaling						FYN					FYN;SOCS6						PIK3CA;STAT3;PTPN11;SOCS6								SOCS6
Signaling by KIT in disease	KIT;GRB2;PIK3R1	KIT;GRB2;PIK3R1	PIK3CA;STAT1	STAT3		FYN					PIK3CA;FYN							STAT1						STAT1;STAT3;KIT	PIK3CA;STAT1;STAT3
GRB2 events in EGFR signaling	GRB2	GRB2								CREBBP;HIF1A
GRB2 events in ERBB2 signaling	GRB2	GRB2																							ERBB4
Opioid Signalling	PRKCD;CAMK2A;ITPR1;PDE4A;MAPK1;PRKACA;PLCB1;GNAI1	PRKCD;CAMK2A;ITPR1;PDE4A;MAPK1;PRKACA;PLCB1;GNAI1		PDE4D																		PDE4D		PRKCD;CAMK2A;ITPR1;PLCB1	CREB1;PDE4D
GAB1 signalosome	GRB2;PIK3R1	GRB2;PIK3R1	PIK3CA;PTPN11								PIK3CA;PTPN11														PIK3CA;PTPN11
ER-Phagosome pathway	UBE2K	UBE2K
PPARA activates gene expression											TRAM1;EP300;PPARGC1A;ARNTL							TRAM1;CREBBP							TRAM1;CREBBP;EP300;PPARGC1A
Intracellular signaling by second messengers						FYN			NRG1				EZH2									IRAK1		REST;PRKCD;CAMK2A;KIT;ITPR1	CD86;REST;CREB1;PIK3CA;IRAK1;ERBB4;ATN1;AKT1;PIK3CD;PTPN11;BMI1
EPH-Ephrin signaling			NCSTN;EPHB2;ACTB								FYN;EPHB2			NCSTN										EPHB2;KALRN	NCSTN;MYH9;EPHB2;ACTB
Syndecan interactions	PRKACA	PRKACA		ITGB1																	ITGB1				ITGB1

## Sheet: Immune
	Cmn 9 brain areas (110 genes)	Cmn 10 brain areas (104 genes) (+Sub nigra)	Cmn Hip - Amy - Hyp (63)	Cmn Hip - Amy (32)	Cmn Hip - Hyp (8)	Cmn Amy - Hyp (4)	Un Hip (6)	Un Amy (3)	Un Hyp (5)	Cmn all cortexes (41)	Cmn An cing ctx - Fr ctx (39)	Cmn An cing ctx - Cer ctx (5)	Cmn Fr cotx - Cer ctx (4)	Un An cing ctx (22)	Un Cer ctx (3)	Un Fr ctx (3)	Cmn Nu ac - Cau - Put (62)	Cmn Nu ac - Put (20)	Cmn Nu ac - Cau (5)	Cmn Cau - Put (4)	Un Nu ac (14)	Un Cau (5)	Un Put (7)	Cereb (ALL) (39)	Sub nigra (without cmn) (107)	4 genes of 110 not cmn with Sub nigra
Adaptive Immune System	PRKCB;ITPR1;CYBB;UBE3A;LNPEP;PIK3R1;PIK3CB;VAV1;MTOR;C3;PTPRC;AKT3;GRB2;PRKACA;UBE2K	PRKCB;ITPR1;CYBB;UBE3A;LNPEP;PIK3R1;PIK3CB;VAV1;MTOR;C3;PTPRC;AKT3;GRB2;PRKACA;UBE2K	CD86;PIK3CA;SYK;AKT1;PIK3CD;PTPN11;PRKG1	ITGB1;CD81;INPP5D;NFKB1;RELA		FYN			RAPGEF4	ITGB1;INPP5D;PIK3CD;RELA	PIK3CA;CD81;FYN;PTPN11;NFKB1			SYK;PRKG1			CD86;SYK;PIK3CA;INPP5D;AKT1;PTPN11	NFKB1;RELA			ITGB1	FYN;RAPGEF4	CD81	ITPR1;RELA;RAPGEF4	ITGB1;CD86;SYK;CD81;PIK3CD;PTPN11;NFKB1;RELA;PIK3CA;INPP5D;AKT1;PRKG1;RAPGEF4
Innate Immune System	SNAP25;VCP;PRKCD;ITPR1;CYBB;ADAM10;PSEN1;PIK3R1;PIK3CB;VAV1;C3;MAPK8;PTPRC;MAPK1;CTNNB1;GRB2;CD47;PRKACA;PTPN4;UBE2K;ATG5	SNAP25;VCP;PRKCD;ITPR1;CYBB;ADAM10;PSEN1;PIK3R1;PIK3CB;VAV1;C3;MAPK8;PTPRC;MAPK1;CTNNB1;GRB2;CD47;PRKACA;PTPN4;UBE2K;ATG5	NCSTN;CREBBP;CREB1;PIK3CA;IRAK1;SYK;EP300;PTPN11;DOCK2;CRK;ACTB;BCL2L1	CD81;ABL1;SERPING1;NFKB1;RELA;NFKB2		FYN		MYH9	NOS1	CREBBP;MYH9;SERPING1;RELA;NFKB2	CREB1;PIK3CA;CD81;EP300;FYN;PTPN11;NFKB1;ACTB;BCL2L1			NCSTN;SYK;IRAK1;CRK	ABL1		NCSTN;CREB1;PIK3CA;SYK;MYH9;SERPING1;EP300;PTPN11;NOS1;ACTB;BCL2L1;NFKB2	CREBBP;ABL1;CRK;NFKB1;RELA				FYN;DOCK2	IRAK1;CD81	MAOA;STAT1;PRKCD;CAMK2A;STAT3;ITPR1;RELA;TNFRSF1A;NFKB2;MYC;SERPING1;NOS1;RAPGEF4	CREBBP;SYK;CD81;PTPN11;NFKB1;ACTB;RELA;NFKB2;NCSTN;CREB1;PIK3CA;IRAK1;ABL1;MYH9;SERPING1;EP300;NOS1;DOCK2;CRK;BCL2L1
Interferon Signaling	PRKCD;CAMK2A;EIF4E;MTOR	PRKCD;CAMK2A;EIF4E;MTOR	STAT1;IRF8;PTPN11;NCAM1							STAT1;NCAM1	PTPN11			IRF8			IRF8;PTPN11	STAT1;NCAM1						STAT1;PRKCD;CAMK2A	STAT1;IRF8;PTPN11;NCAM1
Interleukin-4 and Interleukin-13 signaling			STAT1;AKT1;BCL2L1	ITGB1;BCL6;MAOA;MYC;STAT3;MCL1	HIF1A					ITGB1;BCL6;MAOA;STAT1;MYC;STAT3;HIF1A;MCL1								STAT1;HIF1A						STAT1;MAOA;MYC;STAT3	ITGB1;BCL6;MAOA;STAT1;MYC;STAT3;AKT1;PTGS2;HIF1A;BCL2L1;MCL1
Interleukin-3, Interleukin-5 and GM-CSF signaling	GRB2;PIK3R1;PIK3CB;PRKACA;VAV1	GRB2;PIK3R1;PIK3CB;PRKACA;VAV1	PIK3CA;SYK;PIK3CD;PTPN11;CRK	IMPP5D		FYN								SYK;CRK			SYK;PIK3CA;INPP5D;PTPN11	CRK				FYN			PIK3CA;SYK;INPP5D;PIK3CD;PTPN11;CRK
Signaling by Interleukins			CD86;CREB1;PIK3CA;IRAK1;SYK;STAT1;PIK3CD;AKT1;PTPN11;CRK;BCL2L1	ITGB1;CSF1;BCL6;MAOA;MYC;INPP5D;STAT3;NFKB1;RELA;MCL1;TNFRSF1A;NFKB2	HIF1A	FYN				ITGB1;CSF1;MAOA;STAT1;STAT3;PIK3CD;HIF1A;RELA;TNFRSF1A;NFKB2;BCL6;MYC;INPP5D;MCL1	CREB1;PIK3CA;FYN;PTPN11;NFKB1;BCL2L1		PTGS2	SYK;CRK;IRAK1				STAT1;HIF1A;CRK;NFKB1;RELA				MAOA;FYN;PTGS2	IRAK1	STAT1;MAOA;MYC;STAT3;RELA;TNFRSF1A;NFKB2	ITGB1;CD86;CSF1;MAOA;PIK3CD;PTGS2;HIF1A;RELA;IRAK1;MYC;INPP5D;AKT1;MCL1;SYK;STAT1;STAT3;PTPN11;NFKB1;TNFRSF1A;NFKB2;CREB1;PIK3CA;BCL6;CRK;BCL2L1
Aggrephagy	VCP	VCP	HDAC6											HDAC6			HDAC6								HDAC6
Platelet Aggregation (Plug Formation)	GRB2	GRB2	SYK;AKT1;CRK						RAPGEF4					SYK;CRK			SYK;AKT1	CRK				RAPGEF4		RAPGEF4	SYK;AKT1;CRK;RAPGEF4
Platelet activation, signaling and aggregation			PIK3CA;SYK;AKT1;PTPN11;CRK	SERPING1		FYN			RAPGEF4	SERPING1							SYK;PIK3CA;AKT1;SERPING1;PTPN11	CRK						PRKCD;ITPR1;SERPING1;RAPGEF4	PIK3CA;SYK;SERPING1;AKT1;PTPN11;CRK;RAPGEF4
ADORA2B mediated anti-inflammatory cytokines production	PRKACA;GNAI1	PRKACA;GNAI1	CREB1	DRD1						DRD1	CREB1						CREB1;DRD1								CREB1
Cytokine Signaling in Immune system			CD86;SYK;STAT1;PIK3CD;PTPN11;CREB1;PIK3CA;IRAK1;IRF8;AKT1;NCAM1;SOCS6;CRK;BCL2L1	ITGB1;CSF1;BCL6;MAOA;MYC;INPP5D;STAT3;NFKB1;RELA;MCL1;TNFRSF1A;NFKB2	HIF1A	FYN					CREB1;PIK3CA;FYN;PTPN11;SOCS6;NFKB1;BCL2L1		PTGS2	SYK;IRAK1;IRF8;CRK			CD86;SYK;CSF1;STAT3;PTPN11;TNFRSF1A;NFKB2;CREB1;PIK3CA;BCL6;MYC;INPP5D;AKT1;IRF8;SOCS6;BCL2L1;MCL1	STAT1;NCAM1;HIF1A;CRK;NFKB1;RELA			ITGB1	MAOA;FYN;PTGS2	IRAK1	MAOA;STAT1;MYC;PRKCD;CAMK2A;STAT3;RELA;TNFRSF1A;NFKB2	ITGB1;CD86;CSF1;MAOA;PIK3CD;PTGS2;HIF1A;RELA;IRAK1;MYC;INPP5D;AKT1;NCAM1;SOCS6;MCL1;SYK;STAT1;STAT3;PTPN11;NFKB1;TNFRSF1A;NFKB2;CREB1;PIK3CA;BCL6;IRF8;CRK;BCL2L1
Complement cascade				CD81;SERPING1							CD81						SERPING1						CD81	SERPING1	CD81;SERPING1
Inflammasomes			BCL2L1	NFKB1;RELA;NFKB2						RELA;NFKB2	NFKB1;BCL2L1						BCL2L1;NFKB2	NFKB1;RELA						RELA;NFKB2	NFKB1;RELA;BCL2L1;NFKB2
The NLRP1 inflammasome			BCL2L1														BCL2L1								BCL2L1
The NLRP3 inflammasome				NFKB1;RELA;NFKB2						RELA;NFKB2							NFKB2	NFKB1;RELA						RELA;NFKB2	NFKB1;RELA;NFKB2
CLEC7A/inflammasome pathway				NFKB1;RELA							NFKB1							NFKB1;RELA						RELA	NFKB1;RELA
Cell recruitment (pro-inflammatory response)				NFKB1;RELA;NFKB2													NFKB2	NFKB1;RELA						RELA;NFKB2	NFKB1;RELA;NFKB2
TNF signaling				TNFRSF1A						TNFRSF1A							TNFRSF1A							TNFRSF1A	TNFRSF1A
DEx/H-box helicases activate type I IFN and inflammatory cytokines production				NFKB1;RELA;NFKB2						RELA;NFKB2								NFKB1;RELA						RELA;NFKB2	NFKB1;RELA;NFKB2
DDX58/IFIH1-mediated induction of interferon-alpha/beta				NFKB1;RELA;NFKB2														CREBBP;NFKB1;RELA						RELA;NFKB2	CREBBP;EP300;NFKB1;RELA;NFKB2

[truncated: 3 more sheets: Perception, Mitochondria, miRNA]
